# Supplementary material for: A network analysis revealed the essential and common downstream proteins related to inguinal hernia
Source: PLoS One. 2020 Jan 7;15(1):e0226885. doi: 10.1371/journal.pone.0226885 (PMC6946160; doi:10.1371/journal.pone.0226885)
Supplement: S1 Table — (XLSX) [file pone.0226885.s001.xlsx]

## Sheet: BP
Category	Term	Count	%	PValue	Genes	Gene Name	List Total	Pop Hits	Pop Total	Fold Enrichment	Bonferroni	Benjamini	FDR
GOTERM_BP_DIRECT	GO:0018108~peptidyl-tyrosine phosphorylation	45	15	2.88646e-41	P29317, P07332, P12931, P32927, P07333, Q658W2, P11362, Q14289, P08581, P16234, Q02750, P05230, Q01974, P42229, Q02763, P09038, P07900, P11274, P29350, O60674, P42684, P43403, P09619, P51692, P04626, P06241, P04629, P35916, P08631, P06213, P07949, P07948, P36888, P30530, P22607, P35590, Q8IZP0, P17948, P00519, P34925, P10721, Q16620, P35968, Q05397, P21860, P00533	EPHA2, FES, SRC, CSF2RB, CSF1R, DKFZp666O0110, FGFR1, PTK2B, MET, PDGFRA, MAP2K1, FGF1, ROR2, STAT5A, TEK, FGF2, HSP90AA1, BCR, PTPN6, JAK2, ABL2, ZAP70, PDGFRB, STAT5B, ERBB2, FYN, NTRK1, FLT4, HCK, INSR, RET, LYN, FLT3, AXL, FGFR3, TIE1, ABI1, FLT1, ABL1, RYK, KIT, NTRK2, KDR, PTK2, ERBB3, EGFR	298	153	16792	16.5732	8.59298e-38	8.59298e-38	5.19311e-38
GOTERM_BP_DIRECT	GO:0007169~transmembrane receptor protein tyrosine kinase signaling pathway	33	11	1.63809e-32	P06239, P07333, P08581, Q01974, Q02763, Q13905, P42684, P42685, P43403, P04626, P06241, P08631, P35916, P04629, P06213, P07949, P07948, P36888, Q9UQC2, P23458, Q8IZP0, P17948, Q99704, P10721, P08069, P09603, Q16620, P35968, P42338, P29597, P08922, P21860, P00533	LCK, CSF1R, MET, ROR2, TEK, RAPGEF1, ABL2, FRK, ZAP70, ERBB2, FYN, HCK, FLT4, NTRK1, INSR, RET, LYN, FLT3, GAB2, JAK1, ABI1, FLT1, DOK1, KIT, IGF1R, CSF1, NTRK2, KDR, PIK3CB, TYK2, ROS1, ERBB3, EGFR	298	96	16792	19.37	4.87658e-29	2.43829e-29	2.94713e-29
GOTERM_BP_DIRECT	GO:0048010~vascular endothelial growth factor receptor signaling pathway	29	9.66667	8.75388e-31	O43639, P60953, P12931, Q658W2, Q14289, O14786, Q9UKW4, P27986, P56945, P07900, P35916, P06241, Q13873, P46108, Q15464, P30530, Q8IZP0, P17948, P05106, P63000, P35968, Q05397, P42338, P15498, P49023, P42336, O75116, P16333, Q16539, O00459	NCK2, CDC42, SRC, DKFZp666O0110, PTK2B, NRP1, VAV3, PIK3R1, BCAR1, HSP90AA1, FLT4, FYN, BMPR2, CRK, SHB, AXL, ABI1, FLT1, ITGB3, RAC1, KDR, PTK2, PIK3CB, VAV1, PXN, PIK3CA, ROCK2, NCK1, MAPK14, PIK3R2	298	72	16792	22.6961	2.60603e-27	8.68676e-28	1.57494e-27
GOTERM_BP_DIRECT	GO:0007179~transforming growth factor beta receptor signaling pathway	31	10.3333	3.33175e-30	O95405, P36894, P36897, Q16671, P12931, Q658W2, P22681, P17813, P61812, P84022, Q8TEW0, Q9HCE7, O43318, O15105, P33151, P37023, Q04771, Q8WUH2, P05556, Q9NPB6, Q03167, P08123, Q15796, P0CG48, P37173, Q05397, P49023, Q13485, P10600, P01137, P29590, Q05513	ZFYVE9, BMPR1A, TGFBR1, AMHR2, SRC, DKFZp666O0110, CBL, ENG, TGFB2, SMAD3, PARD3, SMURF1, MAP3K7, SMAD7, CDH5, ACVRL1, ACVR1, TGFBRAP1, ITGB1, PARD6A, TGFBR3, COL1A2, SMAD2, UBC, TGFBR2, PTK2, PXN, SMAD4, TGFB3, TGFB1, PML, PRKCZ	298	92	16792	18.9872	9.91863e-27	2.47966e-27	5.99426e-27
GOTERM_BP_DIRECT	GO:0007165~signal transduction	84	28	2.34827e-29	P46940, O15259, P36897, Q16671, P32927, P12931, Q14289, P29692, P35568, O14786, Q01974, Q02763, P09038, P27986, Q9HC98, P11274, P15153, P53667, Q15036, O14654, Q8WUH2, P29353, P20936, Q15464, P30530, Q8IUH5, Q13191, Q07960, P34925, O43561, Q07889, O75369, P06748, P19438, P08069, Q9BUZ4, Q92835, Q2M1Z3, O00459, Q16539, O60603, Q68EM7, O43639, P07333, P08581, Q02750, Q9Y5K6, Q14643, P05230, Q14644,…	IQGAP1, NPHP1, TGFBR1, AMHR2, CSF2RB, SRC, PTK2B, EEF1D, IRS1, NRP1, ROR2, TEK, FGF2, PIK3R1, NEK6, BCR, RAC2, LIMK1, SNX17, IRS4, TGFBRAP1, SHC1, RASA1, SHB, AXL, ZDHHC17, CBLB, ARHGAP1, RYK, LAT, SOS1, FLNB, NPM1, TNFRSF1A, IGF1R, TRAF4, INPP5D, ARHGAP31, PIK3R2, MAPK14, TLR2, ARHGAP17, NCK2, CSF1R, MET, MAP2K1, CD2AP, ITPR1, FGF1, RASA3, AR, RAPGEF1, HSP90AA1, PIK3CD, JAK2, ACVRL1, ABL2, PDGFR…	298	1161	16792	4.07693	6.9908e-26	1.39816e-26	4.22484e-26
GOTERM_BP_DIRECT	GO:0000165~MAPK cascade	44	14.6667	2.76628e-29	P32927, Q658W2, P11362, Q14289, Q05586, P16234, P13591, Q02750, P10398, P35568, P05230, Q03135, Q14644, P09038, Q02763, O60674, P62993, Q99683, P09619, Q9BYB0, P04626, P28482, P06241, Q8WU20, Q99578, P29353, P07949, P20936, P23458, Q13153, P22607, P27361, O43561, Q07889, Q9Y4H2, P10721, Q5VWQ8, P0CG48, Q05397, P21860, Q13224, P01116, P00533, P01137, P01112	CSF2RB, DKFZp666O0110, FGFR1, PTK2B, GRIN1, PDGFRA, NCAM1, MAP2K1, ARAF, IRS1, FGF1, CAV1, RASA3, FGF2, TEK, JAK2, GRB2, MAP3K5, PDGFRB, SHANK3, ERBB2, MAPK1, FYN, FRS2, RIT2, SHC1, RET, RASA1, JAK1, PAK1, FGFR3, MAPK3, LAT, SOS1, IRS2, KIT, DAB2IP, UBC, PTK2, ERBB3, GRIN2B, KRAS, EGFR, TGFB1, HRAS	298	262	16792	9.46319	8.23521e-26	1.37253e-26	4.97689e-26
GOTERM_BP_DIRECT	GO:0014066~regulation of phosphatidylinositol 3-kinase signaling	28	9.33333	4.29267e-28	P06239, P11362, P16234, P15391, P35568, P05230, P09038, P27986, O00329, P62993, P09619, P04626, Q06124, P28482, P06241, Q8WU20, P22607, P27361, Q9Y4H2, P10721, Q13480, P42338, P15498, P42336, P21860, Q96T49, O00459, P00533	LCK, FGFR1, PDGFRA, CD19, IRS1, FGF1, FGF2, PIK3R1, PIK3CD, GRB2, PDGFRB, ERBB2, PTPN11, MAPK1, FYN, FRS2, FGFR3, MAPK3, IRS2, KIT, GAB1, PIK3CB, VAV1, PIK3CA, ERBB3, PPP1R16B, PIK3R2, EGFR	298	78	16792	20.2278	1.27793e-24	1.82561e-25	7.72307e-25
GOTERM_BP_DIRECT	GO:0048015~phosphatidylinositol-mediated signaling	30	10	9.76066e-27	P06239, P07333, P11362, P16234, P48736, P15391, P35568, P05230, P09038, P27986, O00329, P62993, P09619, P04626, Q06124, P06241, P04629, Q8WU20, Q9UQC2, P22607, Q9Y4H2, P10721, Q13480, P08069, P42338, P15498, P42336, P21860, O00459, P00533	LCK, CSF1R, FGFR1, PDGFRA, PIK3CG, CD19, IRS1, FGF1, FGF2, PIK3R1, PIK3CD, GRB2, PDGFRB, ERBB2, PTPN11, FYN, NTRK1, FRS2, GAB2, FGFR3, IRS2, KIT, GAB1, IGF1R, PIK3CB, VAV1, PIK3CA, ERBB3, PIK3R2, EGFR	298	106	16792	15.9478	2.90575e-23	3.63219e-24	1.75607e-23
GOTERM_BP_DIRECT	GO:0007173~epidermal growth factor receptor signaling pathway	24	8	3.8661e-26	P46940, O43639, Q9P212, P07332, P12931, Q658W2, P22681, Q14289, Q13191, P19174, P00519, Q07889, Q13480, P56945, P27986, P62993, Q05397, P49023, P42336, Q06124, P01116, P00533, P29353, P01137, P01112	IQGAP1, NCK2, PLCE1, FES, SRC, DKFZp666O0110, CBL, PTK2B, CBLB, PLCG1, ABL1, SOS1, GAB1, BCAR1, PIK3R1, GRB2, PTK2, PXN, PIK3CA, PTPN11, KRAS, EGFR, SHC1, TGFB1, HRAS	298	56	16792	24.1496	1.15094e-22	1.27882e-23	6.95561e-23
GOTERM_BP_DIRECT	GO:0043547~positive regulation of GTPase activity	56	18.6667	1.39316e-25	P46940, P32927, Q658W2, Q15811, P16234, P13591, P35568, P09038, Q02763, P11274, P62993, P29353, P20936, P05556, P49841, Q9Y5X1, Q07960, O43561, Q07889, P63000, Q5VWQ8, P15498, Q2M1Z3, Q07890, O00459, Q68EM7, O43639, P11362, Q05586, Q9H3Q1, P05230, Q14644, Q9UKW4, Q13905, O60674, Q15052, P09619, P04626, P04629, P06241, Q8WU20, P07949, Q9P212, P23458, Q9ULH1, P22607, A7KAX9, Q14155, P10721, Q9Y4H2,…	IQGAP1, CSF2RB, DKFZp666O0110, ITSN1, PDGFRA, NCAM1, IRS1, FGF2, TEK, BCR, GRB2, SHC1, RASA1, ITGB1, GSK3B, SNX9, ARHGAP1, LAT, SOS1, RAC1, DAB2IP, VAV1, ARHGAP31, SOS2, PIK3R2, ARHGAP17, NCK2, FGFR1, GRIN1, CDC42EP4, FGF1, RASA3, VAV3, RAPGEF1, JAK2, ARHGEF6, PDGFRB, ERBB2, NTRK1, FYN, FRS2, RET, PLCE1, JAK1, ASAP1, FGFR3, ARHGAP32, ARHGEF7, KIT, IRS2, PTK2, ERBB3, GRIN2B, NCK1, EGFR, ARHGEF11, …	298	565	16792	5.58503	4.14743e-22	4.14743e-23	2.50647e-22
GOTERM_BP_DIRECT	GO:0008284~positive regulation of cell proliferation	51	17	3.52252e-25	P36897, Q658W2, Q92769, Q14289, P16234, P35568, P09038, P29350, P15153, P06213, P29353, P05556, Q13153, P17948, P06748, P08069, P35968, P37173, Q9BTC8, P01137, P07333, P11362, P29279, P61812, P05230, Q13547, P10275, P46531, P46109, P84095, P09619, P28482, P08631, P35916, P07948, Q96EB6, P36888, Q9UQC2, P22607, Q9Y4H2, P10721, P09603, Q16620, P16473, O95631, Q05397, P40189, P01116, P00533, P40763,…	TGFBR1, DKFZp666O0110, HDAC2, PTK2B, PDGFRA, IRS1, FGF2, PTPN6, RAC2, INSR, SHC1, ITGB1, PAK1, FLT1, NPM1, IGF1R, KDR, TGFBR2, MTA3, TGFB1, CSF1R, FGFR1, CTGF, TGFB2, FGF1, HDAC1, AR, NOTCH1, CRKL, RHOG, PDGFRB, MAPK1, HCK, FLT4, LYN, SIRT1, FLT3, GAB2, FGFR3, IRS2, KIT, CSF1, NTRK2, TSHR, NTN1, PTK2, IL6ST, KRAS, EGFR, STAT3, HRAS, PRKCZ	298	466	16792	6.16695	1.04866e-21	9.53323e-23	6.33748e-22
GOTERM_BP_DIRECT	GO:0006468~protein phosphorylation	49	16.3333	8.05917e-24	P36894, P36897, P06239, P07332, P11362, Q14289, P48736, P61812, P27986, Q9HC98, P11274, O00329, O60674, Q04771, Q99683, P37023, P42685, P43403, P53667, P04626, P28482, P06241, P04629, P08631, Q38SD2, P07949, P07948, P23458, Q13153, Q9BXA7, P49841, Q13501, P27361, P05067, P34925, Q16584, Q15796, P37173, O00238, P29597, P42336, O75116, P45984, P08922, O95747, Q86Y07, P01137, P45983, Q05513	BMPR1A, TGFBR1, LCK, FES, FGFR1, PTK2B, PIK3CG, TGFB2, PIK3R1, NEK6, BCR, PIK3CD, JAK2, ACVR1, MAP3K5, ACVRL1, FRK, ZAP70, LIMK1, ERBB2, MAPK1, FYN, NTRK1, HCK, LRRK1, RET, LYN, JAK1, PAK1, TSSK1B, GSK3B, SQSTM1, MAPK3, APP, RYK, MAP3K11, SMAD2, TGFBR2, BMPR1B, TYK2, PIK3CA, ROCK2, MAPK9, ROS1, OXSR1, VRK2, TGFB1, MAPK8, PRKCZ	298	456	16792	6.05505	2.39921e-20	1.99935e-21	1.44995e-20
GOTERM_BP_DIRECT	GO:0038083~peptidyl-tyrosine autophosphorylation	20	6.66667	2.63106e-23	P07332, P06239, P23458, P12931, Q658W2, Q14289, P27361, P00519, P08069, P35968, P42684, O60674, Q05397, P43403, P42685, P29597, P08922, P08631, P06241, P06213, P07948	FES, LCK, JAK1, SRC, DKFZp666O0110, PTK2B, MAPK3, ABL1, IGF1R, KDR, ABL2, JAK2, PTK2, ZAP70, FRK, TYK2, ROS1, HCK, FYN, INSR, LYN	298	40	16792	28.1745	7.83266e-20	6.02512e-21	4.73362e-20
GOTERM_BP_DIRECT	GO:0046854~phosphatidylinositol phosphorylation	26	8.66667	7.39868e-23	P06239, P11362, P16234, P15391, P48736, P35568, P05230, P09038, P27986, O00329, P62993, P09619, P04626, Q06124, P06241, Q8WU20, P22607, Q9Y4H2, P10721, Q13480, P42338, P15498, P42336, P21860, O00459, P00533	LCK, FGFR1, PDGFRA, CD19, PIK3CG, IRS1, FGF1, FGF2, PIK3R1, PIK3CD, GRB2, PDGFRB, ERBB2, PTPN11, FYN, FRS2, FGFR3, IRS2, KIT, GAB1, PIK3CB, VAV1, PIK3CA, ERBB3, PIK3R2, EGFR	298	94	16792	15.5859	2.20259e-19	1.57328e-20	1.33112e-19
GOTERM_BP_DIRECT	GO:0046777~protein autophosphorylation	31	10.3333	1.83309e-21	P07332, P12931, P07333, Q658W2, Q14289, P11362, P16234, Q02763, Q9HC98, P11274, O60674, P09619, P04626, P08631, P35916, P04629, P06213, P07948, P36888, Q13153, P22607, P49841, P17948, P00519, Q16584, P10721, P08069, Q16620, P35968, Q05397, P00533, Q86Y07	FES, SRC, CSF1R, DKFZp666O0110, PTK2B, FGFR1, PDGFRA, TEK, NEK6, BCR, JAK2, PDGFRB, ERBB2, HCK, FLT4, NTRK1, INSR, LYN, FLT3, PAK1, FGFR3, GSK3B, FLT1, ABL1, MAP3K11, KIT, IGF1R, NTRK2, KDR, PTK2, EGFR, VRK2	298	172	16792	10.1559	5.45712e-18	3.63808e-19	3.29797e-18
GOTERM_BP_DIRECT	GO:0030335~positive regulation of cell migration	31	10.3333	1.37445e-20	P36897, P07333, Q658W2, Q14289, P16234, P84022, P05230, Q01974, P46531, P27986, P56945, O00329, O60674, Q04771, P09619, P28482, P06213, P12644, P07949, P07948, Q13153, P17948, Q9Y4H2, P10721, P08069, P09603, P35968, Q05397, P98082, P00533, P01137, P01112	TGFBR1, CSF1R, DKFZp666O0110, PTK2B, PDGFRA, SMAD3, FGF1, ROR2, NOTCH1, PIK3R1, BCAR1, PIK3CD, JAK2, ACVR1, PDGFRB, MAPK1, INSR, BMP4, RET, LYN, PAK1, FLT1, IRS2, KIT, IGF1R, CSF1, KDR, PTK2, DAB2, EGFR, TGFB1, HRAS	298	184	16792	9.49358	4.09173e-17	2.55733e-18	2.47281e-17
GOTERM_BP_DIRECT	GO:0043552~positive regulation of phosphatidylinositol 3-kinase activity	17	5.66667	1.42816e-20	P36888, P60953, P12931, Q658W2, P22607, Q14289, P16234, P17948, P35568, P63000, P10721, P09038, Q02763, Q9UKW4, Q05397, P09619, P01137, P07948	FLT3, CDC42, SRC, DKFZp666O0110, FGFR3, PTK2B, PDGFRA, FLT1, IRS1, RAC1, KIT, FGF2, TEK, VAV3, PTK2, PDGFRB, TGFB1, LYN	298	31	16792	30.9011	4.25163e-17	2.50096e-18	2.56944e-17
GOTERM_BP_DIRECT	GO:0038096~Fc-gamma receptor signaling pathway involved in phagocytosis	26	8.66667	2.12083e-19	P60953, P12931, Q658W2, P27986, Q9UKW4, P07900, P62993, P16885, P53667, P28482, P06241, P08631, P46108, P07948, P42768, Q13153, Q8IZP0, P19174, P27361, P00519, P63000, P42338, P15498, Q05397, P42336, P16333, O00459	CDC42, SRC, DKFZp666O0110, PIK3R1, VAV3, HSP90AA1, GRB2, PLCG2, LIMK1, MAPK1, FYN, HCK, CRK, LYN, WAS, PAK1, ABI1, PLCG1, MAPK3, ABL1, RAC1, PIK3CB, VAV1, PTK2, PIK3CA, NCK1, PIK3R2	298	127	16792	11.536	6.31371e-16	3.50762e-17	3.81565e-16
GOTERM_BP_DIRECT	GO:0030168~platelet activation	25	8.33333	2.67995e-19	P06239, P30530, P12931, P21333, P48736, P27361, Q14643, P05106, O43561, P08123, P63000, Q9UKW4, P27986, P29350, P84095, P15153, P15498, P42338, P16885, Q06124, P42336, P28482, P06241, P07948, P63104	LCK, AXL, SRC, FLNA, PIK3CG, MAPK3, ITPR1, ITGB3, LAT, COL1A2, RAC1, VAV3, PIK3R1, PTPN6, RHOG, RAC2, VAV1, PIK3CB, PLCG2, PTPN11, PIK3CA, MAPK1, FYN, LYN, YWHAZ	298	115	16792	12.2498	7.9782e-16	4.19905e-17	4.82157e-16
GOTERM_BP_DIRECT	GO:0050900~leukocyte migration	25	8.33333	1.15597e-18	P06239, P78324, P05556, P12931, P16284, P19174, Q07889, P05106, P08123, Q03135, Q02763, Q92835, P27986, P29350, P62993, P42338, Q06124, P42336, P06241, O00459, P01116, P16070, P29353, P01112, P07948	LCK, SIRPA, ITGB1, SRC, PECAM1, PLCG1, SOS1, ITGB3, COL1A2, CAV1, TEK, INPP5D, PIK3R1, PTPN6, GRB2, PIK3CB, PTPN11, PIK3CA, FYN, PIK3R2, KRAS, CD44, SHC1, HRAS, LYN	298	122	16792	11.5469	3.44133e-15	1.72067e-16	2.07975e-15
GOTERM_BP_DIRECT	GO:0048013~ephrin receptor signaling pathway	22	7.33333	1.52077e-18	P20936, O43639, P29317, P60953, Q13153, P12931, Q658W2, Q15811, Q05586, P63010, Q14155, P63000, Q9UKW4, Q05397, Q06124, O75116, P04629, P06241, Q13224, P16333, P46108, P01112, P07948	RASA1, NCK2, EPHA2, CDC42, PAK1, SRC, DKFZp666O0110, ITSN1, GRIN1, AP2B1, ARHGEF7, RAC1, VAV3, PTK2, PTPN11, ROCK2, NTRK1, FYN, GRIN2B, NCK1, CRK, HRAS, LYN	298	86	16792	14.4149	4.52733e-15	2.15587e-16	2.73606e-15
GOTERM_BP_DIRECT	GO:0001934~positive regulation of protein phosphorylation	25	8.33333	3.09104e-18	Q96EB6, Q13153, P07333, Q658W2, P17813, Q13501, P27361, P00519, P05106, P63000, Q02763, Q16620, P35968, Q05397, P04626, O75116, P35916, P04629, P98082, Q9UER7, P06213, P01116, P00533, P12644, P01137, P01112	SIRT1, PAK1, CSF1R, DKFZp666O0110, ENG, SQSTM1, MAPK3, ABL1, ITGB3, RAC1, TEK, NTRK2, KDR, PTK2, ERBB2, ROCK2, FLT4, NTRK1, DAB2, DAXX, INSR, KRAS, EGFR, BMP4, TGFB1, HRAS	298	127	16792	11.0923	9.20202e-15	4.18274e-16	5.56118e-15
GOTERM_BP_DIRECT	GO:0016477~cell migration	27	9	3.74815e-17	O43639, P29317, P19022, P11362, P17813, P29279, P61812, P56945, P42684, O60674, P09619, Q96B97, P06241, P11047, P23458, P05556, P49841, P19174, Q03167, P17948, P00519, P05106, O15230, P42338, P29597, P01137, Q05513	NCK2, EPHA2, CDH2, FGFR1, ENG, CTGF, TGFB2, BCAR1, ABL2, JAK2, PDGFRB, SH3KBP1, FYN, LAMC1, JAK1, ITGB1, GSK3B, PLCG1, TGFBR3, FLT1, ABL1, ITGB3, LAMA5, PIK3CB, TYK2, TGFB1, PRKCZ	298	172	16792	8.84548	1.11582e-13	4.85141e-15	6.7434e-14
GOTERM_BP_DIRECT	GO:0030512~negative regulation of transforming growth factor beta receptor signaling pathway	18	6	6.40626e-16	Q96EB6, P36897, Q9HAU4, Q9Y3F4, Q9UNH7, P17813, Q03167, P84022, Q03135, Q9HCE7, Q15796, O15105, P0CG48, P37173, Q86TG7, P10600, Q6EMK4, P01137	SIRT1, TGFBR1, SMURF2, STRAP, SNX6, ENG, TGFBR3, SMAD3, CAV1, SMURF1, SMAD2, SMAD7, UBC, TGFBR2, PEG10, TGFB3, VASN, TGFB1	298	64	16792	15.8482	1.98308e-12	8.26006e-14	1.19904e-12
GOTERM_BP_DIRECT	GO:0045893~positive regulation of transcription, DNA-templated	41	13.6667	2.96099e-15	P36897, P42224, P12931, Q92769, P49768, P41221, P49918, Q02750, P84022, P35222, Q01974, Q13547, P10275, P46531, Q14332, P09038, P12830, Q6STE5, P37023, P84095, Q04771, P28482, P06213, P12644, P07949, P43694, P17181, P27361, P06748, P03372, Q15796, Q13485, P26583, P10600, P24468, P98082, P08047, O75925, P40763, P01137, O15085	TGFBR1, STAT1, SRC, HDAC2, PSEN1, WNT5A, CDKN1C, MAP2K1, SMAD3, CTNNB1, ROR2, HDAC1, AR, NOTCH1, FZD2, FGF2, CDH1, SMARCD3, ACVRL1, RHOG, ACVR1, MAPK1, INSR, BMP4, RET, GATA4, IFNAR1, MAPK3, NPM1, ESR1, SMAD2, SMAD4, HMGB2, TGFB3, NR2F2, DAB2, SP1, PIAS1, STAT3, TGFB1, ARHGEF11	298	515	16792	4.48604	8.92386e-12	3.56937e-13	5.39568e-12
GOTERM_BP_DIRECT	GO:0036092~phosphatidylinositol-3-phosphate biosynthetic process	16	5.33333	3.3344e-15	P22607, P11362, P48736, P35568, P05230, Q9Y4H2, P09038, Q13480, P27986, O00329, P62993, P42338, P42336, Q06124, Q8WU20, O00459	FGFR3, FGFR1, PIK3CG, IRS1, FGF1, IRS2, FGF2, GAB1, PIK3R1, PIK3CD, GRB2, PIK3CB, PIK3CA, PTPN11, FRS2, PIK3R2	298	49	16792	18.3997	9.9154e-12	3.81362e-13	5.9952e-12
GOTERM_BP_DIRECT	GO:0070374~positive regulation of ERK1 and ERK2 cascade	25	8.33333	6.65265e-15	P12931, P07333, P22607, Q14289, P29279, P16234, P27361, Q02750, P00519, P05230, O14786, Q02763, P09038, P35968, P09619, Q06124, P04629, P35916, P16070, P12644, P00533, P01137, Q05513, O43597, P01112	SRC, CSF1R, FGFR3, PTK2B, CTGF, PDGFRA, MAPK3, MAP2K1, ABL1, FGF1, NRP1, TEK, FGF2, KDR, PDGFRB, PTPN11, NTRK1, FLT4, CD44, BMP4, EGFR, TGFB1, PRKCZ, SPRY2, HRAS	298	175	16792	8.04986	1.98308e-11	7.34524e-13	1.19793e-11
GOTERM_BP_DIRECT	GO:0043066~negative regulation of apoptotic process	38	12.6667	8.40924e-15	P12931, P07333, Q658W2, Q92769, Q14289, P49768, P22681, P41221, P10398, P84022, Q13547, Q02763, P27986, P09619, P51692, P08631, P35916, P12644, Q9Y4K3, P63104, Q96EB6, Q8TAX0, P49841, P21333, Q13501, P06748, P08069, P35968, P0CG48, Q05397, P40189, P98082, P16070, P00533, O75925, P40763, P45983, O43597, Q05513	SRC, CSF1R, DKFZp666O0110, HDAC2, PTK2B, PSEN1, CBL, WNT5A, ARAF, SMAD3, HDAC1, TEK, PIK3R1, PDGFRB, STAT5B, HCK, FLT4, BMP4, TRAF6, YWHAZ, SIRT1, OSR1, GSK3B, FLNA, SQSTM1, NPM1, IGF1R, KDR, UBC, PTK2, IL6ST, DAB2, CD44, EGFR, PIAS1, STAT3, MAPK8, SPRY2, PRKCZ	298	455	16792	4.70607	2.5119e-11	8.9706e-13	1.51767e-11
GOTERM_BP_DIRECT	GO:0038095~Fc-epsilon receptor signaling pathway	25	8.33333	9.81862e-15	Q9UQC2, Q13153, P19174, P27361, Q07889, O43561, P63000, O43318, Q9UKW4, P27986, P0CG48, P62993, P15498, P42338, P16885, P42336, P45984, P28482, O00459, P01116, Q9Y4K3, P29353, P01112, P07948, P45983	GAB2, PAK1, PLCG1, MAPK3, SOS1, LAT, RAC1, MAP3K7, VAV3, PIK3R1, UBC, GRB2, VAV1, PIK3CB, PLCG2, PIK3CA, MAPK9, MAPK1, PIK3R2, KRAS, TRAF6, SHC1, HRAS, LYN, MAPK8	298	178	16792	7.91418	2.90852e-11	1.00298e-12	1.75748e-11
GOTERM_BP_DIRECT	GO:0045944~positive regulation of transcription from RNA polymerase II promoter	56	18.6667	1.62137e-14	P36894, P42224, Q92769, P17813, P84022, P09038, P27986, Q13285, Q04771, Q13467, Q8TAX0, P49841, P19438, Q5VWQ8, P10600, O60603, Q16539, O00459, P01137, O43639, Q8WW38, P08581, Q05586, P41221, Q06330, P35222, P05230, Q13547, P10275, P46531, O15105, P37023, P51692, Q13873, Q99578, P12644, Q9Y4K3, Q96EB6, Q09472, P43694, Q13501, P27361, P05067, P03372, Q15796, P0CG48, O00238, Q13485, P26583, P16333,…	BMPR1A, STAT1, HDAC2, ENG, SMAD3, FGF2, PIK3R1, NR5A1, ACVR1, FZD5, OSR1, GSK3B, TNFRSF1A, DAB2IP, TGFB3, TLR2, MAPK14, PIK3R2, TGFB1, NCK2, ZFPM2, MET, GRIN1, WNT5A, RBPJ, CTNNB1, FGF1, HDAC1, AR, NOTCH1, SMAD7, ACVRL1, STAT5B, BMPR2, RIT2, BMP4, TRAF6, SIRT1, EP300, GATA4, SQSTM1, MAPK3, APP, ESR1, SMAD2, UBC, BMPR1B, SMAD4, HMGB2, NCK1, SP1, EGFR, STAT3, TFAP2C, HRAS, PML	298	981	16792	3.21666	4.8255e-11	1.60849e-12	2.91656e-11
GOTERM_BP_DIRECT	GO:0050852~T cell receptor signaling pathway	23	7.66667	1.6747e-14	Q15464, P06239, Q13153, P42768, P49768, P19174, O43561, O43318, P56945, Q92835, P27986, P0CG48, O00329, P43403, P42338, P16885, P42336, P28482, P06241, O00459, P16333, Q9Y4K3, P01112	SHB, LCK, PAK1, WAS, PSEN1, PLCG1, LAT, MAP3K7, BCAR1, INPP5D, PIK3R1, UBC, PIK3CD, ZAP70, PIK3CB, PLCG2, PIK3CA, MAPK1, FYN, PIK3R2, NCK1, TRAF6, HRAS	298	148	16792	8.75694	4.99075e-11	1.60993e-12	3.01648e-11
GOTERM_BP_DIRECT	GO:0014068~positive regulation of phosphatidylinositol 3-kinase signaling	17	5.66667	1.82094e-14	Q96EB6, P36888, Q658W2, P11362, P22681, P16234, P17948, P61812, P10721, Q02763, Q16620, P35968, P29350, O60674, Q05397, P09619, P06241, P21860	SIRT1, FLT3, DKFZp666O0110, FGFR1, CBL, PDGFRA, FLT1, TGFB2, KIT, TEK, NTRK2, KDR, PTPN6, JAK2, PTK2, PDGFRB, FYN, ERBB3	298	65	16792	14.7374	5.42042e-11	1.69387e-12	3.27627e-11
GOTERM_BP_DIRECT	GO:0042060~wound healing	18	6	3.81952e-14	P36897, Q13153, P17813, P16284, P41221, P16234, P84022, P61812, P05106, P09038, P37173, Q99683, P09619, P04626, P28300, P10600, P21860, P00533	TGFBR1, PAK1, ENG, PECAM1, WNT5A, PDGFRA, SMAD3, TGFB2, ITGB3, FGF2, TGFBR2, MAP3K5, PDGFRB, ERBB2, LOX, TGFB3, ERBB3, EGFR	298	80	16792	12.6785	1.13697e-10	3.44536e-12	6.87117e-11
GOTERM_BP_DIRECT	GO:0000187~activation of MAPK activity	20	6.66667	3.83109e-14	Q9P212, P10912, P41221, Q02750, P27361, P05230, Q16584, P10721, O43318, P09038, P0CG48, P42338, Q06124, P10600, P28482, Q8WU20, P06213, Q16539, Q9Y4K3, P29353	PLCE1, GHR, WNT5A, MAP2K1, MAPK3, FGF1, MAP3K11, KIT, MAP3K7, FGF2, UBC, PIK3CB, PTPN11, TGFB3, MAPK1, FRS2, INSR, MAPK14, TRAF6, SHC1	298	107	16792	10.5325	1.14027e-10	3.35376e-12	6.89115e-11
GOTERM_BP_DIRECT	GO:0035556~intracellular signal transduction	35	11.6667	3.87546e-14	P36897, P12931, P49768, Q15811, P29279, P10398, P46109, P11274, P29350, O60674, P43403, P16885, P06241, Q99578, P29353, P20936, P23458, Q9BXA7, P49841, P19174, Q03167, Q13501, O43561, Q14155, P63000, P10721, Q92835, Q15796, P62258, P29597, Q13485, O95747, Q16539, O14544, Q05513	TGFBR1, SRC, PSEN1, ITSN1, CTGF, ARAF, CRKL, BCR, PTPN6, JAK2, ZAP70, PLCG2, FYN, RIT2, SHC1, RASA1, JAK1, TSSK1B, GSK3B, PLCG1, TGFBR3, SQSTM1, LAT, ARHGEF7, RAC1, KIT, INPP5D, SMAD2, YWHAE, TYK2, SMAD4, OXSR1, MAPK14, SOCS6, PRKCZ	298	403	16792	4.89383	1.15349e-10	3.2957e-12	6.97109e-11
GOTERM_BP_DIRECT	GO:0038128~ERBB2 signaling pathway	14	4.66667	4.65193e-14	Q13480, P07900, P27986, P0CG48, P12931, P62993, P04626, P42336, P21860, P01116, P00533, Q07889, P29353, P01112	GAB1, HSP90AA1, PIK3R1, UBC, SRC, GRB2, ERBB2, PIK3CA, ERBB3, KRAS, EGFR, SOS1, SHC1, HRAS	298	38	16792	20.7602	1.38485e-10	3.84681e-12	8.36886e-11
GOTERM_BP_DIRECT	GO:0043406~positive regulation of MAP kinase activity	16	5.33333	7.23077e-14	P46940, P36888, P12931, P11362, P49768, P48736, P17948, P05230, P10721, P09038, P09619, P04626, P01116, P00533, P01137, P01112	IQGAP1, FLT3, SRC, FGFR1, PSEN1, PIK3CG, FLT1, FGF1, KIT, FGF2, PDGFRB, ERBB2, KRAS, EGFR, TGFB1, HRAS	298	59	16792	15.2811	2.15164e-10	5.81524e-12	1.30029e-10
GOTERM_BP_DIRECT	GO:0043065~positive regulation of apoptotic process	30	10	1.04374e-13	P12931, P49768, Q15811, Q05586, P35222, P46531, Q9UKW4, Q99683, Q15052, P09619, P12644, Q9Y4K3, Q96EB6, P05556, P16410, Q13501, P00519, Q07889, Q14155, P63000, Q92835, Q5VWQ8, P0CG48, P15498, P10600, P10909, Q07890, P01137, O15085, P45983	SRC, PSEN1, ITSN1, GRIN1, CTNNB1, NOTCH1, VAV3, MAP3K5, ARHGEF6, PDGFRB, BMP4, TRAF6, SIRT1, ITGB1, CTLA4, SQSTM1, ABL1, SOS1, ARHGEF7, RAC1, INPP5D, DAB2IP, UBC, VAV1, TGFB3, CLU, SOS2, TGFB1, ARHGEF11, MAPK8	298	300	16792	5.6349	3.10683e-10	8.1759e-12	1.87761e-10
GOTERM_BP_DIRECT	GO:0010628~positive regulation of gene expression	28	9.33333	1.65334e-13	P36897, P60953, P17813, P29279, Q02750, P61812, P84022, Q03135, P10275, O00329, P04626, Q8TAX0, P10721, P09603, Q16620, P42338, Q15363, P45984, O75116, P21860, O60603, Q16539, P01116, P01137, P40763, P01112, O43597, P45983	TGFBR1, CDC42, ENG, CTGF, MAP2K1, TGFB2, SMAD3, CAV1, AR, PIK3CD, ERBB2, OSR1, KIT, CSF1, NTRK2, PIK3CB, TMED2, MAPK9, ROCK2, ERBB3, TLR2, MAPK14, KRAS, TGFB1, STAT3, HRAS, SPRY2, MAPK8	298	262	16792	6.02203	4.92134e-10	1.26188e-11	2.97418e-10
GOTERM_BP_DIRECT	GO:0001525~angiogenesis	26	8.66667	2.00899e-13	Q658W2, Q14289, P11362, P29279, P48736, Q06330, P61812, P05230, O14786, Q03135, Q02763, Q9UKW4, P37023, Q13467, P98160, P29353, Q96EB6, Q15464, P16284, P35590, P17948, Q5VWQ8, P35968, O15230, Q05397, P42336, Q16539	DKFZp666O0110, PTK2B, FGFR1, CTGF, PIK3CG, RBPJ, TGFB2, FGF1, NRP1, CAV1, TEK, VAV3, ACVRL1, FZD5, HSPG2, SHC1, SIRT1, SHB, PECAM1, TIE1, FLT1, DAB2IP, KDR, LAMA5, PTK2, PIK3CA, MAPK14	298	223	16792	6.56984	5.98229e-10	1.49557e-11	3.61533e-10
GOTERM_BP_DIRECT	GO:0023014~signal transduction by protein phosphorylation	14	4.66667	4.05457e-13	P36894, P36897, Q16671, P61812, P37173, P35968, Q04771, P37023, O00238, P08922, O95747, Q13873, P06213, P07948	BMPR1A, TGFBR1, AMHR2, TGFB2, TGFBR2, KDR, ACVR1, ACVRL1, BMPR1B, ROS1, OXSR1, BMPR2, INSR, LYN	298	44	16792	17.9292	1.20703e-09	2.94399e-11	7.29461e-10
GOTERM_BP_DIRECT	GO:0008285~negative regulation of cell proliferation	33	11	7.4296e-13	O43639, P07333, Q14289, Q06330, Q02750, P61812, P35222, Q01974, Q13547, P10275, P46531, P09038, P29350, O60674, P33151, P37023, P42685, Q13467, P04629, P12644, P07948, Q8IZP0, P06748, Q15796, Q5VWQ8, Q13485, P10600, O60603, P01137, P40763, P01112, P29590, O43597	NCK2, CSF1R, PTK2B, RBPJ, MAP2K1, TGFB2, CTNNB1, ROR2, HDAC1, AR, NOTCH1, FGF2, PTPN6, JAK2, CDH5, ACVRL1, FRK, FZD5, NTRK1, BMP4, LYN, ABI1, NPM1, SMAD2, DAB2IP, SMAD4, TGFB3, TLR2, TGFB1, STAT3, HRAS, PML, SPRY2	298	396	16792	4.69575	2.2118e-09	5.26618e-11	1.33669e-09
GOTERM_BP_DIRECT	GO:0000186~activation of MAPKK activity	14	4.66667	7.70024e-13	P36897, P49768, P19174, O43318, P09038, P46109, Q13905, Q99683, O60674, P04629, Q8WU20, P12644, P00533, P46108	TGFBR1, PSEN1, PLCG1, MAP3K7, FGF2, CRKL, RAPGEF1, MAP3K5, JAK2, NTRK1, FRS2, BMP4, EGFR, CRK	298	46	16792	17.1497	2.29244e-09	5.33126e-11	1.38543e-09
GOTERM_BP_DIRECT	GO:0001938~positive regulation of endothelial cell proliferation	16	5.33333	8.76048e-13	P02750, Q96EB6, P36897, P41221, P05106, O14786, P42229, Q02763, P09038, P35968, P37023, P26583, P35916, Q13873, Q96T49, P12644	LRG1, SIRT1, TGFBR1, WNT5A, ITGB3, NRP1, STAT5A, TEK, FGF2, KDR, ACVRL1, HMGB2, FLT4, BMPR2, PPP1R16B, BMP4	298	69	16792	13.0664	2.60808e-09	5.92746e-11	1.57617e-09
GOTERM_BP_DIRECT	GO:0042127~regulation of cell proliferation	23	7.66667	1.77907e-12	Q96EB6, O14757, P07332, P06239, P23458, P12931, Q658W2, Q14289, P17813, P00519, P19438, P10721, P37173, P42684, O15230, O60674, Q05397, P29597, P10600, P06241, P21860, Q13873, O75925, Q92754	SIRT1, CHEK1, FES, LCK, JAK1, SRC, DKFZp666O0110, PTK2B, ENG, ABL1, TNFRSF1A, KIT, TGFBR2, ABL2, LAMA5, JAK2, PTK2, TYK2, TGFB3, FYN, ERBB3, BMPR2, PIAS1, TFAP2C	298	185	16792	7.00555	5.29615e-09	1.17692e-10	3.2007e-09
GOTERM_BP_DIRECT	GO:0016032~viral process	28	9.33333	3.88387e-12	P29317, P06239, P16234, Q13547, P27986, Q99683, P62993, P28482, P08631, P06241, P29353, P07948, Q96EB6, Q09472, Q9NPB6, Q8IZP0, P19174, P27361, P06748, P63165, P19438, P35968, P62258, P40189, Q9UER7, P08047, Q86Y07, P40763	EPHA2, LCK, PDGFRA, HDAC1, PIK3R1, MAP3K5, GRB2, MAPK1, HCK, FYN, SHC1, LYN, SIRT1, EP300, PARD6A, ABI1, PLCG1, MAPK3, NPM1, SUMO1, TNFRSF1A, KDR, YWHAE, IL6ST, DAXX, SP1, VRK2, STAT3	298	299	16792	5.27683	1.15623e-08	2.51355e-10	6.98763e-09
GOTERM_BP_DIRECT	GO:0010718~positive regulation of epithelial to mesenchymal transition	12	4	6.03442e-12	P46531, P36897, Q15796, P37173, Q92769, Q13485, P10600, P98082, P61812, P84022, P35222, P01137	NOTCH1, TGFBR1, SMAD2, TGFBR2, HDAC2, SMAD4, TGFB3, DAB2, TGFB2, SMAD3, CTNNB1, TGFB1	298	33	16792	20.4905	1.79644e-08	3.82221e-10	1.08567e-08
GOTERM_BP_DIRECT	GO:0043410~positive regulation of MAPK cascade	16	5.33333	1.04022e-11	P10721, P10275, P36888, Q5VWQ8, Q16620, P35968, P22607, P19022, P11362, P35916, P17948, Q99578, P06213, P34925, P35222, P01112	KIT, AR, FLT3, DAB2IP, NTRK2, KDR, FGFR3, CDH2, FGFR1, FLT4, FLT1, RIT2, INSR, RYK, CTNNB1, HRAS	298	81	16792	11.1307	3.09675e-08	6.45155e-10	1.8715e-08
GOTERM_BP_DIRECT	GO:0010595~positive regulation of endothelial cell migration	13	4.33333	1.70872e-11	P09038, Q02763, P56945, P35968, Q14289, O75116, P41221, P35916, Q13873, P12644, P05230, P05106, O14786	FGF2, TEK, BCAR1, KDR, PTK2B, ROCK2, WNT5A, FLT4, BMPR2, BMP4, FGF1, ITGB3, NRP1	298	46	16792	15.9247	5.08687e-08	1.03814e-09	3.07421e-08
GOTERM_BP_DIRECT	GO:0010863~positive regulation of phospholipase C activity	8	2.66667	1.76303e-11	P10721, P09038, P03372, P42684, P09619, P11362, P16234, P17948	KIT, FGF2, ESR1, ABL2, PDGFRB, FGFR1, PDGFRA, FLT1	298	9	16792	50.088	5.24852e-08	1.0497e-09	3.17191e-08
GOTERM_BP_DIRECT	GO:0051056~regulation of small GTPase mediated signal transduction	19	6.33333	2.48572e-11	P60953, Q15811, Q07960, Q07889, A7KAX9, Q14155, P63000, Q9UKW4, P11274, P84095, P15153, Q15052, P15498, Q9H4E5, Q2M1Z3, Q07890, O00459, Q68EM7, O15085	CDC42, ITSN1, ARHGAP1, SOS1, ARHGAP32, ARHGEF7, RAC1, VAV3, BCR, RHOG, RAC2, ARHGEF6, VAV1, RHOJ, ARHGAP31, SOS2, PIK3R2, ARHGAP17, ARHGEF11	298	134	16792	7.98978	7.4e-08	1.45098e-09	4.47214e-08
GOTERM_BP_DIRECT	GO:0048008~platelet-derived growth factor receptor signaling pathway	11	3.66667	3.83414e-11	P46940, Q13480, Q13905, P56945, P11274, P12931, O60674, P09619, Q06124, P16234, O14786	IQGAP1, GAB1, RAPGEF1, BCAR1, BCR, SRC, JAK2, PDGFRB, PTPN11, PDGFRA, NRP1	298	29	16792	21.3738	1.14142e-07	2.19504e-09	6.8981e-08
GOTERM_BP_DIRECT	GO:0030509~BMP signaling pathway	15	5	5.55235e-11	P36894, Q9HAU4, P17813, Q03167, P27361, Q12841, Q01974, Q9HCE7, O15105, Q04771, P37023, O00238, Q13485, Q13873, P12644	BMPR1A, SMURF2, ENG, TGFBR3, MAPK3, FSTL1, ROR2, SMURF1, SMAD7, ACVR1, ACVRL1, BMPR1B, SMAD4, BMPR2, BMP4	298	76	16792	11.1215	1.65294e-07	3.11875e-09	9.98941e-08
GOTERM_BP_DIRECT	GO:0031295~T cell costimulation	15	5	8.01265e-11	P06239, P60953, Q13153, P12931, P16410, Q03135, P63000, P27986, P29350, P62993, P15498, P42336, Q06124, P06241, P07948	LCK, CDC42, PAK1, SRC, CTLA4, CAV1, RAC1, PIK3R1, PTPN6, GRB2, VAV1, PIK3CA, PTPN11, FYN, LYN	298	78	16792	10.8363	2.38536e-07	4.41734e-09	1.44158e-07
GOTERM_BP_DIRECT	GO:0007507~heart development	21	7	8.84203e-11	Q8TAX0, Q9P212, P36897, Q09472, Q02750, P61812, P35555, Q13480, P46531, Q02763, P46109, P37173, Q04771, P19235, P04626, Q06124, P28300, P21860, P78344, P01137, P29353	OSR1, PLCE1, TGFBR1, EP300, MAP2K1, TGFB2, FBN1, GAB1, NOTCH1, TEK, CRKL, TGFBR2, ACVR1, EPOR, ERBB2, PTPN11, LOX, ERBB3, EIF4G2, TGFB1, SHC1	298	183	16792	6.46628	2.63227e-07	4.78595e-09	1.5908e-07
GOTERM_BP_DIRECT	GO:0007259~JAK-STAT cascade	11	3.66667	1.17828e-10	P42224, O60674, P22607, P51692, P10912, P17181, O75925, P42229, O15524, P40763, O14544	STAT1, JAK2, FGFR3, STAT5B, GHR, IFNAR1, PIAS1, STAT5A, SOCS1, STAT3, SOCS6	298	32	16792	19.37	3.50772e-07	6.2638e-09	2.11987e-07
GOTERM_BP_DIRECT	GO:0007265~Ras protein signal transduction	14	4.66667	2.45685e-10	Q9P212, Q99704, O43561, Q07889, P09038, P46109, P62993, O95631, P10301, P01116, Q99578, Q16539, P29353, P01112	PLCE1, DOK1, LAT, SOS1, FGF2, CRKL, GRB2, NTN1, RRAS, KRAS, RIT2, MAPK14, SHC1, HRAS	298	70	16792	11.2698	7.31402e-07	1.28316e-08	4.42018e-07
GOTERM_BP_DIRECT	GO:0042059~negative regulation of epidermal growth factor receptor signaling pathway	11	3.66667	4.36104e-10	Q5VWQ8, P0CG48, P60953, P62993, P22681, Q96B97, P63010, P00533, Q14155, O43597, Q9Y6I3	DAB2IP, UBC, CDC42, GRB2, CBL, SH3KBP1, AP2B1, EGFR, ARHGEF7, SPRY2, EPN1	298	36	16792	17.2177	1.29828e-06	2.23842e-08	7.84607e-07
GOTERM_BP_DIRECT	GO:0010862~positive regulation of pathway-restricted SMAD protein phosphorylation	12	4	5.56534e-10	P36894, P36897, Q04771, P37023, Q13485, P17813, P10600, P98082, Q13873, P61812, P12644, P01137	BMPR1A, TGFBR1, ACVR1, ACVRL1, SMAD4, ENG, TGFB3, DAB2, BMPR2, TGFB2, BMP4, TGFB1	298	48	16792	14.0872	1.6568e-06	2.80814e-08	1.00128e-06
GOTERM_BP_DIRECT	GO:0008286~insulin receptor signaling pathway	14	4.66667	1.00569e-09	P35568, Q07889, Q9Y4H2, P08069, Q13480, P56945, P27986, P62993, Q13322, O14654, P06213, O00459, P29353, Q05513	IRS1, SOS1, IRS2, IGF1R, GAB1, BCAR1, PIK3R1, GRB2, GRB10, IRS4, INSR, PIK3R2, SHC1, PRKCZ	298	78	16792	10.1139	2.99393e-06	4.98989e-08	1.80936e-06
GOTERM_BP_DIRECT	GO:0060412~ventricular septum morphogenesis	10	3.33333	1.10221e-09	P46531, P36897, O15105, P37173, Q04771, Q8WW38, Q13485, Q03167, Q13873, P61812	NOTCH1, TGFBR1, SMAD7, TGFBR2, ACVR1, ZFPM2, SMAD4, TGFBR3, BMPR2, TGFB2	298	29	16792	19.4307	3.28126e-06	5.37912e-08	1.98301e-06
GOTERM_BP_DIRECT	GO:0043524~negative regulation of neuron apoptotic process	17	5.66667	1.52726e-09	P20936, P30530, Q14289, P49768, Q15811, Q05586, O14786, Q13547, Q16620, O60674, P42336, P10600, P04629, P06241, P21860, P01116, P01112	RASA1, AXL, PTK2B, PSEN1, ITSN1, GRIN1, NRP1, HDAC1, NTRK2, JAK2, PIK3CA, TGFB3, NTRK1, FYN, ERBB3, KRAS, HRAS	298	132	16792	7.25707	4.54664e-06	7.3333e-08	2.74773e-06
GOTERM_BP_DIRECT	GO:0045766~positive regulation of angiogenesis	16	5.33333	1.78492e-09	P02750, Q96EB6, P43694, Q14289, P17813, P41221, P19174, P17948, P05230, Q02763, P09038, P35968, P37173, P37023, P04629, P10301	LRG1, SIRT1, GATA4, PTK2B, ENG, WNT5A, PLCG1, FLT1, FGF1, TEK, FGF2, KDR, TGFBR2, ACVRL1, NTRK1, RRAS	298	115	16792	7.83986	5.31368e-06	8.43444e-08	3.2113e-06
GOTERM_BP_DIRECT	GO:0030198~extracellular matrix organization	20	6.66667	2.04546e-09	P53708, P05556, Q658W2, P16284, Q9UBX5, P05067, P35555, P05106, P08123, P09038, P35968, P12830, O15230, Q05397, P15502, Q08397, P28300, P11047, P16070, P98160, Q7Z494	ITGA8, ITGB1, DKFZp666O0110, PECAM1, FBLN5, APP, FBN1, ITGB3, COL1A2, FGF2, KDR, CDH1, LAMA5, PTK2, ELN, LOXL1, LOX, LAMC1, CD44, HSPG2, NPHP3	298	196	16792	5.7499	6.08931e-06	9.51457e-08	3.68004e-06
GOTERM_BP_DIRECT	GO:0007229~integrin-mediated signaling pathway	15	5	2.13251e-09	P05556, P53708, P12931, Q658W2, Q14289, P29279, O43561, P05106, P56945, Q9UKW4, O15230, Q05397, P15498, Q06124, P08631, P98082	ITGB1, ITGA8, SRC, DKFZp666O0110, PTK2B, CTGF, LAT, ITGB3, BCAR1, VAV3, LAMA5, PTK2, VAV1, PTPN11, HCK, DAB2	298	99	16792	8.53773	6.34847e-06	9.7669e-08	3.83667e-06
GOTERM_BP_DIRECT	GO:0050853~B cell receptor signaling pathway	12	4	2.14566e-09	Q9UKW4, P56945, O00329, P06239, P29350, P43403, P16885, P28482, P16410, P15391, P00519, P07948	VAV3, BCAR1, PIK3CD, LCK, PTPN6, ZAP70, PLCG2, MAPK1, CTLA4, CD19, ABL1, LYN	298	54	16792	12.522	6.3876e-06	9.67821e-08	3.86031e-06
GOTERM_BP_DIRECT	GO:0060045~positive regulation of cardiac muscle cell proliferation	9	3	2.24807e-09	P36894, P09038, P14635, P46531, Q8WW38, P11362, Q03167, Q06330, Q16539	BMPR1A, FGF2, CCNB1, NOTCH1, ZFPM2, FGFR1, TGFBR3, RBPJ, MAPK14	298	22	16792	23.0519	6.69248e-06	9.98882e-08	4.04457e-06
GOTERM_BP_DIRECT	GO:0060397~JAK-STAT cascade involved in growth hormone signaling pathway	8	2.66667	2.87638e-09	O60674, P51692, P10912, P28482, P27361, P42229, P40763, P07948	JAK2, STAT5B, GHR, MAPK1, MAPK3, STAT5A, STAT3, LYN	298	15	16792	30.0528	8.56295e-06	1.25926e-07	5.17498e-06
GOTERM_BP_DIRECT	GO:0007411~axon guidance	18	6	3.30014e-09	P07333, Q658W2, P41221, P13591, P27361, P34925, P61812, Q07889, O14786, P63000, P62993, Q05397, O95631, Q13485, P28482, P04629, P06241, P01116, P01112	CSF1R, DKFZp666O0110, WNT5A, NCAM1, MAPK3, RYK, TGFB2, SOS1, NRP1, RAC1, GRB2, PTK2, NTN1, SMAD4, MAPK1, NTRK1, FYN, KRAS, HRAS	298	159	16792	6.37913	9.82448e-06	1.42384e-07	5.93739e-06
GOTERM_BP_DIRECT	GO:0003148~outflow tract septum morphogenesis	9	3	3.39439e-09	P36894, P37173, Q04771, Q8WW38, Q13485, P17813, Q13873, P61812, P12644	BMPR1A, TGFBR2, ACVR1, ZFPM2, SMAD4, ENG, BMPR2, TGFB2, BMP4	298	23	16792	22.0496	1.0105e-05	1.44359e-07	6.10695e-06
GOTERM_BP_DIRECT	GO:0010976~positive regulation of neuron projection development	14	4.66667	5.38946e-09	Q13905, Q5VWQ8, Q16620, P07332, P42684, Q14289, P11362, P41221, P06241, P04629, P16333, Q99578, P07949, P07948	RAPGEF1, DAB2IP, NTRK2, FES, ABL2, PTK2B, FGFR1, WNT5A, FYN, NTRK1, NCK1, RIT2, RET, LYN	298	89	16792	8.86389	1.60443e-05	2.25978e-07	9.69633e-06
GOTERM_BP_DIRECT	GO:0001701~in utero embryonic development	19	6.33333	6.14016e-09	P36894, P36897, Q8WW38, P05556, P11362, P35590, P19174, P84022, P35222, P10275, P46531, P14635, Q15796, P37173, Q04771, P37023, Q13485, P10600, Q9Y6I3	BMPR1A, TGFBR1, ZFPM2, ITGB1, FGFR1, TIE1, PLCG1, SMAD3, CTNNB1, AR, NOTCH1, CCNB1, SMAD2, TGFBR2, ACVR1, ACVRL1, SMAD4, TGFB3, EPN1	298	187	16792	5.7253	1.82791e-05	2.53878e-07	1.10469e-05
GOTERM_BP_DIRECT	GO:0030324~lung development	13	4.33333	8.48869e-09	P36894, Q09472, Q8WW38, P29279, P41221, P05230, P46531, P09038, Q15796, O15230, P28300, P00533, Q7Z494	BMPR1A, EP300, ZFPM2, CTGF, WNT5A, FGF1, NOTCH1, FGF2, SMAD2, LAMA5, LOX, EGFR, NPHP3	298	76	16792	9.63864	2.52705e-05	3.46176e-07	1.52723e-05
GOTERM_BP_DIRECT	GO:0060440~trachea formation	6	2	9.90015e-09	P37173, P28482, P27361, Q02750, P12644, P35222	TGFBR2, MAPK1, MAPK3, MAP2K1, BMP4, CTNNB1	298	6	16792	56.349	2.94723e-05	3.9828e-07	1.78116e-05
GOTERM_BP_DIRECT	GO:0014065~phosphatidylinositol 3-kinase signaling	9	3	1.44519e-08	P08069, P27986, O00329, P42338, P04626, P48736, P21860, O00459, P35568	IGF1R, PIK3R1, PIK3CD, PIK3CB, ERBB2, PIK3CG, ERBB3, PIK3R2, IRS1	298	27	16792	18.783	4.30224e-05	5.73645e-07	2.60009e-05
GOTERM_BP_DIRECT	GO:0008543~fibroblast growth factor receptor signaling pathway	13	4.33333	2.06256e-08	P46940, P22607, P22681, P11362, P29279, P27361, P05230, P09038, P0CG48, P62993, Q06124, P28482, Q8WU20	IQGAP1, FGFR3, CBL, FGFR1, CTGF, MAPK3, FGF1, FGF2, UBC, GRB2, PTPN11, MAPK1, FRS2	298	82	16792	8.93338	6.14005e-05	8.07926e-07	3.71081e-05
GOTERM_BP_DIRECT	GO:0042493~response to drug	23	7.66667	2.50625e-08	P06239, P42224, P43694, P12931, Q92769, Q14289, P00519, P61812, P35222, Q13547, P14635, P07900, Q9UKW4, P12830, P37173, P26583, P28300, P04629, P06241, P01137, P07949, P40763, P07948	LCK, STAT1, GATA4, SRC, HDAC2, PTK2B, ABL1, TGFB2, CTNNB1, HDAC1, CCNB1, HSP90AA1, VAV3, CDH1, TGFBR2, HMGB2, LOX, NTRK1, FYN, TGFB1, RET, STAT3, LYN	298	304	16792	4.26325	7.46082e-05	9.68974e-07	4.50907e-05
GOTERM_BP_DIRECT	GO:0016337~single organismal cell-cell adhesion	14	4.66667	2.58802e-08	O15259, P12931, P53708, P49768, Q9Y5K6, P35222, Q13905, P12830, P33151, O95631, O60716, P16070, P00533, P29353	NPHP1, SRC, ITGA8, PSEN1, CD2AP, CTNNB1, RAPGEF1, CDH1, CDH5, NTN1, CTNND1, CD44, EGFR, SHC1	298	101	16792	7.81075	7.70424e-05	9.8776e-07	4.65618e-05
GOTERM_BP_DIRECT	GO:0008283~cell proliferation	25	8.33333	3.80214e-08	P07332, P07333, P12931, P08581, P61812, P05230, P10275, P56945, P29350, P04626, Q5VTD9, Q9P212, Q16584, P63000, Q9Y4H2, Q13480, P09603, O15230, Q13485, P15502, P08922, P98082, P00533, P40763, P01112	FES, CSF1R, SRC, MET, TGFB2, FGF1, AR, BCAR1, PTPN6, ERBB2, GFI1B, PLCE1, MAP3K11, RAC1, IRS2, GAB1, CSF1, LAMA5, SMAD4, ELN, ROS1, DAB2, EGFR, STAT3, HRAS	298	366	16792	3.84897	0.000113183	1.43278e-06	6.84055e-05
GOTERM_BP_DIRECT	GO:0045740~positive regulation of DNA replication	10	3.33333	4.01068e-08	P08069, P60953, P16234, P10600, P06213, P00533, P29353, P06748, P01112, P63000	IGF1R, CDC42, PDGFRA, TGFB3, INSR, EGFR, SHC1, NPM1, HRAS, RAC1	298	42	16792	13.4164	0.000119391	1.49247e-06	7.21573e-05
GOTERM_BP_DIRECT	GO:0001570~vasculogenesis	11	3.66667	4.46968e-08	P20936, Q16620, P29317, P35968, P37173, Q8WW38, Q658W2, Q05397, P17813, P35590, P01137, Q03135	RASA1, NTRK2, EPHA2, KDR, TGFBR2, ZFPM2, DKFZp666O0110, PTK2, ENG, TIE1, TGFB1, CAV1	298	56	16792	11.0686	0.000133054	1.64275e-06	8.04154e-05
GOTERM_BP_DIRECT	GO:0060389~pathway-restricted SMAD protein phosphorylation	7	2.33333	4.50073e-08	P36897, O15105, P37173, Q04771, Q03167, P61812, P01137	TGFBR1, SMAD7, TGFBR2, ACVR1, TGFBR3, TGFB2, TGFB1	298	13	16792	30.3418	0.000133978	1.63398e-06	8.09739e-05
GOTERM_BP_DIRECT	GO:0060391~positive regulation of SMAD protein import into nucleus	7	2.33333	4.50073e-08	P36894, P36897, Q13485, P10600, P98082, P12644, P01137	BMPR1A, TGFBR1, SMAD4, TGFB3, DAB2, BMP4, TGFB1	298	13	16792	30.3418	0.000133978	1.63398e-06	8.09739e-05
GOTERM_BP_DIRECT	GO:0030513~positive regulation of BMP signaling pathway	9	3	4.82894e-08	P46531, Q15796, P37023, P43694, Q13485, P17813, Q06330, Q13873, P12644	NOTCH1, SMAD2, ACVRL1, GATA4, SMAD4, ENG, RBPJ, BMPR2, BMP4	298	31	16792	16.3594	0.000143747	1.73202e-06	8.68788e-05
GOTERM_BP_DIRECT	GO:0045087~innate immune response	27	9	5.21481e-08	P06239, P07332, P07333, P12931, Q658W2, Q14289, P48736, O00329, P42684, Q99683, O60674, P42685, P43403, P06241, P07948, P23458, P30530, P00519, P05067, P09603, Q5VWQ8, P0CG48, Q05397, P29597, P26583, P10909, O60603, P29590	LCK, FES, CSF1R, SRC, DKFZp666O0110, PTK2B, PIK3CG, PIK3CD, ABL2, MAP3K5, JAK2, FRK, ZAP70, FYN, LYN, JAK1, AXL, ABL1, APP, CSF1, DAB2IP, UBC, PTK2, TYK2, HMGB2, CLU, TLR2, PML	298	430	16792	3.53819	0.000155233	1.84815e-06	9.38211e-05
GOTERM_BP_DIRECT	GO:0000122~negative regulation of transcription from RNA polymerase II promoter	36	12	6.03292e-08	P42224, Q8WW38, Q9HAU4, Q92769, P49768, P11362, P54259, P17813, P49918, Q06330, P84022, P35222, Q03135, Q13547, P46531, O15105, P42685, P12644, Q9Y4K3, Q5VTD9, Q96EB6, Q8TAX0, Q9Y3F4, Q09472, Q13501, Q5VWQ8, Q15796, P03372, P0CG48, Q13485, P24468, P19883, O75925, Q92754, P01137, P40763	STAT1, ZFPM2, SMURF2, HDAC2, PSEN1, FGFR1, ATN1, ENG, CDKN1C, RBPJ, SMAD3, CTNNB1, CAV1, HDAC1, NOTCH1, SMAD7, FRK, BMP4, TRAF6, GFI1B, SIRT1, OSR1, STRAP, EP300, SQSTM1, DAB2IP, SMAD2, ESR1, UBC, SMAD4, NR2F2, FST, PIAS1, TFAP2C, TGFB1, STAT3	298	720	16792	2.81745	0.000179584	2.11294e-06	0.00010854
GOTERM_BP_DIRECT	GO:0001666~response to hypoxia	17	5.66667	7.03955e-08	Q13153, Q09472, Q14289, P17813, Q03167, P84022, Q14643, P61812, Q03135, Q02763, P37173, P37023, Q13485, P10600, O60603, P01137, P29590	PAK1, EP300, PTK2B, ENG, TGFBR3, SMAD3, ITPR1, TGFB2, CAV1, TEK, TGFBR2, ACVRL1, SMAD4, TGFB3, TLR2, TGFB1, PML	298	172	16792	5.56938	0.000209546	2.43683e-06	0.000126651
GOTERM_BP_DIRECT	GO:0007264~small GTPase mediated signal transduction	20	6.66667	8.36477e-08	Q9P212, P60953, Q15811, Q07960, Q07889, A7KAX9, P63000, Q13905, Q9UKW4, P84095, P15153, P15498, Q9H4E5, P10301, Q2M1Z3, Q38SD2, Q07890, Q99578, P01116, P01112	PLCE1, CDC42, ITSN1, ARHGAP1, SOS1, ARHGAP32, RAC1, RAPGEF1, VAV3, RHOG, RAC2, VAV1, RHOJ, RRAS, ARHGAP31, LRRK1, SOS2, RIT2, KRAS, HRAS	298	246	16792	4.58122	0.000248988	2.86228e-06	0.000150493
GOTERM_BP_DIRECT	GO:0060396~growth hormone receptor signaling pathway	6	2	8.97435e-08	P27986, O60674, Q658W2, Q05397, P49023, P10912, P40763	PIK3R1, JAK2, DKFZp666O0110, PTK2, PXN, GHR, STAT3	298	8	16792	42.2617	0.000267131	3.03598e-06	0.00016146
GOTERM_BP_DIRECT	GO:0007172~signal complex assembly	6	2	8.97435e-08	O43639, P12931, Q658W2, Q05397, P49023, Q14289, P16333	NCK2, SRC, DKFZp666O0110, PTK2, PXN, PTK2B, NCK1	298	8	16792	42.2617	0.000267131	3.03598e-06	0.00016146
GOTERM_BP_DIRECT	GO:0060021~palate development	12	4	9.08972e-08	P36894, Q8TAX0, P36897, Q15796, P37173, Q13485, P10600, P41221, Q03167, P61812, Q07889, P63165	BMPR1A, OSR1, TGFBR1, SMAD2, TGFBR2, SMAD4, TGFB3, WNT5A, TGFBR3, TGFB2, SOS1, SUMO1	298	76	16792	8.89721	0.000270564	3.04046e-06	0.000163536
GOTERM_BP_DIRECT	GO:0008584~male gonad development	13	4.33333	9.84193e-08	P10721, Q16671, P36897, P03372, Q13285, P43694, P26583, P41221, O75534, P35221, P06213, P61812, Q92754	KIT, AMHR2, TGFBR1, ESR1, NR5A1, GATA4, HMGB2, WNT5A, CSDE1, CTNNA1, INSR, TGFB2, TFAP2C	298	94	16792	7.79295	0.000292951	3.25548e-06	0.000177069
GOTERM_BP_DIRECT	GO:0001837~epithelial to mesenchymal transition	9	3	1.06132e-07	P46531, P36897, P49841, P41221, Q03167, Q06330, P61812, P35222, P01137	NOTCH1, TGFBR1, GSK3B, WNT5A, TGFBR3, RBPJ, TGFB2, CTNNB1, TGFB1	298	34	16792	14.9159	0.000315905	3.47202e-06	0.000190945
GOTERM_BP_DIRECT	GO:0042110~T cell activation	10	3.33333	1.13425e-07	O43639, O00329, P42768, P43403, P48736, P06241, P17181, P16333, P84022, O43561	NCK2, PIK3CD, WAS, ZAP70, PIK3CG, FYN, IFNAR1, NCK1, SMAD3, LAT	298	47	16792	11.9891	0.000337608	3.67026e-06	0.000204065
GOTERM_BP_DIRECT	GO:0030501~positive regulation of bone mineralization	9	3	1.35481e-07	P36894, Q8TAX0, Q04771, O00238, P10600, Q13873, P84022, P12644, P01137	BMPR1A, OSR1, ACVR1, BMPR1B, TGFB3, BMPR2, SMAD3, BMP4, TGFB1	298	35	16792	14.4897	0.000403245	4.33683e-06	0.000243747
GOTERM_BP_DIRECT	GO:0010629~negative regulation of gene expression	15	5	1.45581e-07	Q96EB6, P60953, P17813, P29279, Q02750, P61812, Q13547, P14635, Q15796, P03372, P37023, P08922, P06241, P01137, P01112	SIRT1, CDC42, ENG, CTGF, MAP2K1, TGFB2, HDAC1, CCNB1, SMAD2, ESR1, ACVRL1, ROS1, FYN, TGFB1, HRAS	298	137	16792	6.1696	0.000433301	4.61058e-06	0.000261919
GOTERM_BP_DIRECT	GO:0071560~cellular response to transforming growth factor beta stimulus	10	3.33333	1.6579e-07	P36897, O15105, P37023, Q92769, P41221, P06241, P00519, P35555, P01137, Q03135	TGFBR1, SMAD7, ACVRL1, HDAC2, WNT5A, FYN, ABL1, FBN1, TGFB1, CAV1	298	49	16792	11.4998	0.000493436	5.19533e-06	0.000298278
GOTERM_BP_DIRECT	GO:0007254~JNK cascade	10	3.33333	1.6579e-07	O43318, P46109, P0CG48, Q99683, Q15052, P45984, Q9Y4K3, Q16584, Q01974, P45983	MAP3K7, CRKL, UBC, MAP3K5, ARHGEF6, MAPK9, TRAF6, MAP3K11, ROR2, MAPK8	298	49	16792	11.4998	0.000493436	5.19533e-06	0.000298278
GOTERM_BP_DIRECT	GO:0070372~regulation of ERK1 and ERK2 cascade	8	2.66667	1.84577e-07	P29317, P29350, P04626, P08922, P10301, Q03167, Q8WU20, P07948	EPHA2, PTPN6, ERBB2, ROS1, RRAS, TGFBR3, FRS2, LYN	298	25	16792	18.0317	0.000549335	5.7238e-06	0.000332078
GOTERM_BP_DIRECT	GO:0051897~positive regulation of protein kinase B signaling	12	4	2.60052e-07	P09038, Q02763, P36897, P12931, P30530, Q658W2, Q05397, Q15811, P48736, P06213, P00533, P01137, O43597	FGF2, TEK, TGFBR1, SRC, AXL, DKFZp666O0110, PTK2, ITSN1, PIK3CG, INSR, EGFR, TGFB1, SPRY2	298	84	16792	8.04986	0.000773874	7.98114e-06	0.000467866
GOTERM_BP_DIRECT	GO:0042517~positive regulation of tyrosine phosphorylation of Stat3 protein	9	3	2.68829e-07	P10721, Q13547, P07333, O60674, P22607, Q92769, P10912, P40189, P40763	KIT, HDAC1, CSF1R, JAK2, FGFR3, HDAC2, GHR, IL6ST, STAT3	298	38	16792	13.3458	0.000799984	8.16634e-06	0.000483657
GOTERM_BP_DIRECT	GO:0018107~peptidyl-threonine phosphorylation	9	3	2.68829e-07	O14757, Q8TAX0, P36897, P37173, Q04771, P49841, P28482, O95747, P45983	CHEK1, OSR1, TGFBR1, TGFBR2, ACVR1, GSK3B, MAPK1, OXSR1, MAPK8	298	38	16792	13.3458	0.000799984	8.16634e-06	0.000483657
GOTERM_BP_DIRECT	GO:0034446~substrate adhesion-dependent cell spreading	9	3	2.68829e-07	Q02763, O15230, P12931, P30530, P53708, P11047, P00519, P05106, P63000	TEK, LAMA5, SRC, AXL, ITGA8, LAMC1, ABL1, ITGB3, RAC1	298	38	16792	13.3458	0.000799984	8.16634e-06	0.000483657
GOTERM_BP_DIRECT	GO:2000811~negative regulation of anoikis	7	2.33333	3.05772e-07	P46531, Q16620, P12931, P05556, Q658W2, Q05397, P42336, Q03135	NOTCH1, NTRK2, SRC, ITGB1, DKFZp666O0110, PTK2, PIK3CA, CAV1	298	17	16792	23.2025	0.00090987	9.19475e-06	0.000550123
GOTERM_BP_DIRECT	GO:0033138~positive regulation of peptidyl-serine phosphorylation	11	3.66667	4.00286e-07	Q16620, P60953, Q13153, P49841, P42336, P41221, P10398, P16070, P01137, Q03135, O43597	NTRK2, CDC42, PAK1, GSK3B, PIK3CA, WNT5A, ARAF, CD44, TGFB1, CAV1, SPRY2	298	70	16792	8.85484	0.00119094	1.19165e-05	0.000720165
GOTERM_BP_DIRECT	GO:2000249~regulation of actin cytoskeleton reorganization	7	2.33333	4.51863e-07	P07333, P42684, Q14289, P16234, P00519, Q9Y5K6, P01137	CSF1R, ABL2, PTK2B, PDGFRA, ABL1, CD2AP, TGFB1	298	18	16792	21.9135	0.00134429	1.33187e-05	0.000812957
GOTERM_BP_DIRECT	GO:1905007~positive regulation of epithelial to mesenchymal transition involved in endocardial cushion formation	5	1.66667	4.72962e-07	P36897, P37173, Q04771, P17813, P61812	TGFBR1, TGFBR2, ACVR1, ENG, TGFB2	298	5	16792	56.349	0.00140702	1.38039e-05	0.000850917
GOTERM_BP_DIRECT	GO:0030036~actin cytoskeleton organization	14	4.66667	5.24893e-07	O15259, P60953, P00519, O75369, P63000, Q92558, P11274, P84095, P42684, P15153, P53667, Q9H4E5, P01116, O15085	NPHP1, CDC42, ABL1, FLNB, RAC1, WASF1, BCR, RHOG, ABL2, RAC2, LIMK1, RHOJ, KRAS, ARHGEF11	298	130	16792	6.06835	0.00156139	1.51708e-05	0.000944346
GOTERM_BP_DIRECT	GO:0030155~regulation of cell adhesion	9	3	7.38241e-07	P07332, O15230, P42684, Q14289, P17813, O75116, P00519, P07949, P29590	FES, LAMA5, ABL2, PTK2B, ENG, ROCK2, ABL1, RET, PML	298	43	16792	11.794	0.00219533	2.11319e-05	0.00132818
GOTERM_BP_DIRECT	GO:0017015~regulation of transforming growth factor beta receptor signaling pathway	7	2.33333	9.15713e-07	Q15796, O15105, Q9HAU4, Q13485, P17813, P84022, P01137	SMAD2, SMAD7, SMURF2, SMAD4, ENG, SMAD3, TGFB1	298	20	16792	19.7221	0.00272237	2.59623e-05	0.00164747
GOTERM_BP_DIRECT	GO:0043507~positive regulation of JUN kinase activity	8	2.66667	9.21845e-07	O43318, Q5VWQ8, Q99683, Q13153, Q13467, Q14289, Q9Y4K3, Q16584	MAP3K7, DAB2IP, MAP3K5, PAK1, FZD5, PTK2B, TRAF6, MAP3K11	298	31	16792	14.5417	0.00274057	2.58896e-05	0.00165851
GOTERM_BP_DIRECT	GO:0050679~positive regulation of epithelial cell proliferation	10	3.33333	1.00614e-06	P36894, Q8TAX0, P46531, P04626, P11047, P12644, P00533, P05230, P01137, P01112	BMPR1A, OSR1, NOTCH1, ERBB2, LAMC1, BMP4, EGFR, FGF1, TGFB1, HRAS	298	60	16792	9.3915	0.00299079	2.79928e-05	0.00181015
GOTERM_BP_DIRECT	GO:0090090~negative regulation of canonical Wnt signaling pathway	15	5	1.23058e-06	Q13547, P46531, Q13905, Q5VWQ8, Q9Y283, P0CG48, P49841, P19022, O60716, P41221, P98082, Q16539, Q01974, Q03135, Q7Z494	HDAC1, NOTCH1, RAPGEF1, DAB2IP, INVS, UBC, GSK3B, CDH2, CTNND1, WNT5A, DAB2, MAPK14, ROR2, CAV1, NPHP3	298	163	16792	5.18549	0.00365675	3.39202e-05	0.00221396
GOTERM_BP_DIRECT	GO:0007182~common-partner SMAD protein phosphorylation	5	1.66667	1.39909e-06	Q15796, P37173, P12644, P01137, P29590	SMAD2, TGFBR2, BMP4, TGFB1, PML	298	6	16792	46.9575	0.00415642	3.8211e-05	0.00251711
GOTERM_BP_DIRECT	GO:0045453~bone resorption	7	2.33333	1.71095e-06	P12931, P15153, Q14289, Q38SD2, P35222, Q9Y4K3, P63000	SRC, RAC2, PTK2B, LRRK1, CTNNB1, TRAF6, RAC1	298	22	16792	17.9292	0.00508056	4.63035e-05	0.00307818
GOTERM_BP_DIRECT	GO:0060334~regulation of interferon-gamma-mediated signaling pathway	6	2	1.91755e-06	P42224, P23458, O60674, P63165, O75925, O15524	STAT1, JAK1, JAK2, SUMO1, PIAS1, SOCS1	298	13	16792	26.0072	0.00569228	5.1427e-05	0.00344986
GOTERM_BP_DIRECT	GO:0043627~response to estrogen	10	3.33333	2.01372e-06	Q02763, P07900, P03372, P37173, Q09472, P09619, P10600, P28482, P35221, Q03135	TEK, HSP90AA1, ESR1, TGFBR2, EP300, PDGFRB, TGFB3, MAPK1, CTNNA1, CAV1	298	65	16792	8.66908	0.00597691	5.3524e-05	0.00362288
GOTERM_BP_DIRECT	GO:0035924~cellular response to vascular endothelial growth factor stimulus	7	2.33333	2.28057e-06	P46531, Q5VWQ8, P35968, P35916, P17948, Q16539, O14786	NOTCH1, DAB2IP, KDR, FLT4, FLT1, MAPK14, NRP1	298	23	16792	17.1497	0.00676626	6.00801e-05	0.00410296
GOTERM_BP_DIRECT	GO:0030316~osteoclast differentiation	7	2.33333	2.28057e-06	Q9UQC2, P09603, P29317, P07333, Q16539, P35222, Q9Y4K3	GAB2, CSF1, EPHA2, CSF1R, MAPK14, CTNNB1, TRAF6	298	23	16792	17.1497	0.00676626	6.00801e-05	0.00410296
GOTERM_BP_DIRECT	GO:0032967~positive regulation of collagen biosynthetic process	7	2.33333	2.28057e-06	P09619, Q92769, P17813, P10600, P29279, P12644, P01137	PDGFRB, HDAC2, ENG, TGFB3, CTGF, BMP4, TGFB1	298	23	16792	17.1497	0.00676626	6.00801e-05	0.00410296
GOTERM_BP_DIRECT	GO:0007266~Rho protein signal transduction	9	3	2.45506e-06	P84095, P53667, P16284, O75116, Q9H4E5, Q9H3Q1, Q07960, O15085, P08123	RHOG, LIMK1, PECAM1, ROCK2, RHOJ, CDC42EP4, ARHGAP1, ARHGEF11, COL1A2	298	50	16792	10.1428	0.00728209	6.41096e-05	0.00441688
GOTERM_BP_DIRECT	GO:0001764~neuron migration	12	4	2.51077e-06	P30530, Q658W2, P49768, P11362, P35222, O14786, P07900, Q16620, P62258, O95631, Q05397, P24468, P06241	AXL, DKFZp666O0110, PSEN1, FGFR1, CTNNB1, NRP1, HSP90AA1, NTRK2, YWHAE, NTN1, PTK2, NR2F2, FYN	298	105	16792	6.43988	0.0074467	6.49941e-05	0.0045171
GOTERM_BP_DIRECT	GO:0060065~uterus development	6	2	2.93974e-06	P03372, P12931, Q13485, P41221, P49918, P61812	ESR1, SRC, SMAD4, WNT5A, CDKN1C, TGFB2	298	14	16792	24.1496	0.00871345	7.54422e-05	0.00528885
GOTERM_BP_DIRECT	GO:0045892~negative regulation of transcription, DNA-templated	26	8.66667	3.05666e-06	Q96EB6, Q8WW38, P12931, Q9HAU4, Q9UNH7, Q92769, P41221, P49918, Q06330, P35222, P63165, Q13547, P46531, Q5VWQ8, Q15796, Q9BTC8, Q13485, P26583, Q8IVI9, P24468, P98082, Q9UER7, P12644, Q9Y4K3, P01137, P29590	SIRT1, ZFPM2, SRC, SMURF2, SNX6, HDAC2, WNT5A, CDKN1C, RBPJ, CTNNB1, SUMO1, HDAC1, NOTCH1, DAB2IP, SMAD2, MTA3, SMAD4, HMGB2, NOSTRIN, NR2F2, DAB2, DAXX, BMP4, TRAF6, TGFB1, PML	298	499	16792	2.93602	0.00905841	7.77721e-05	0.00549918
GOTERM_BP_DIRECT	GO:0002040~sprouting angiogenesis	7	2.33333	3.88353e-06	P46531, Q02763, P60953, Q14289, P17813, P35916, O14786	NOTCH1, TEK, CDC42, PTK2B, ENG, FLT4, NRP1	298	25	16792	15.7777	0.0114947	9.79722e-05	0.00698674
GOTERM_BP_DIRECT	GO:0001657~ureteric bud development	8	2.66667	3.97908e-06	Q8TAX0, Q15796, O15105, P11362, P84022, P12644, P01137, P07949	OSR1, SMAD2, SMAD7, FGFR1, SMAD3, BMP4, TGFB1, RET	298	38	16792	11.8629	0.0117759	9.95392e-05	0.00715865
GOTERM_BP_DIRECT	GO:0048146~positive regulation of fibroblast proliferation	9	3	4.47506e-06	P14635, P03372, P09619, P16234, P41221, P00519, P00533, P01137, P29590	CCNB1, ESR1, PDGFRB, PDGFRA, WNT5A, ABL1, EGFR, TGFB1, PML	298	54	16792	9.3915	0.0132339	0.000111013	0.00805092
GOTERM_BP_DIRECT	GO:0001756~somitogenesis	8	2.66667	4.77665e-06	P36894, Q09472, P49768, P41221, Q8IZP0, Q06330, P84022, Q01974	BMPR1A, EP300, PSEN1, WNT5A, ABI1, RBPJ, SMAD3, ROR2	298	39	16792	11.5588	0.0141195	0.000117515	0.00859347
GOTERM_BP_DIRECT	GO:0040014~regulation of multicellular organism growth	7	2.33333	4.97396e-06	P51692, P10912, P42336, Q06124, P05067, P42229, P40763	STAT5B, GHR, PIK3CA, PTPN11, APP, STAT5A, STAT3	298	26	16792	15.1709	0.0146984	0.000121366	0.00894842
GOTERM_BP_DIRECT	GO:0002053~positive regulation of mesenchymal cell proliferation	7	2.33333	4.97396e-06	Q9Y4H2, P36894, P37173, P42224, P11362, P41221, P35222	IRS2, BMPR1A, TGFBR2, STAT1, FGFR1, WNT5A, CTNNB1	298	26	16792	15.1709	0.0146984	0.000121366	0.00894842
GOTERM_BP_DIRECT	GO:0060071~Wnt signaling pathway, planar cell polarity pathway	11	3.66667	5.16555e-06	Q9HCE7, Q14332, P0CG48, P60953, Q9HAU4, Q9NPB6, Q13467, P41221, P63010, Q01974, P63000	SMURF1, FZD2, UBC, CDC42, SMURF2, PARD6A, FZD5, WNT5A, AP2B1, ROR2, RAC1	298	92	16792	6.73738	0.0152603	0.000125016	0.0092931
GOTERM_BP_DIRECT	GO:0050680~negative regulation of epithelial cell proliferation	9	3	5.9253e-06	P10275, Q5VWQ8, Q9Y3F4, P41221, P49918, Q03167, P61812, P12644, P01137	AR, DAB2IP, STRAP, WNT5A, CDKN1C, TGFBR3, TGFB2, BMP4, TGFB1	298	56	16792	9.05609	0.017485	0.000142245	0.0106598
GOTERM_BP_DIRECT	GO:0042733~embryonic digit morphogenesis	9	3	5.9253e-06	Q13547, P36894, Q8TAX0, Q92769, Q13485, P41221, P12644, P35222, Q01974	HDAC1, BMPR1A, OSR1, HDAC2, SMAD4, WNT5A, BMP4, CTNNB1, ROR2	298	56	16792	9.05609	0.017485	0.000142245	0.0106598
GOTERM_BP_DIRECT	GO:0003222~ventricular trabecula myocardium morphogenesis	6	2	6.23004e-06	P36894, P46531, P36897, P17813, Q06330, P61812	BMPR1A, NOTCH1, TGFBR1, ENG, RBPJ, TGFB2	298	16	16792	21.1309	0.018376	0.000148364	0.0112081
GOTERM_BP_DIRECT	GO:0032924~activin receptor signaling pathway	6	2	6.23004e-06	P36897, Q15796, Q04771, P37023, Q13873, P84022	TGFBR1, SMAD2, ACVR1, ACVRL1, BMPR2, SMAD3	298	16	16792	21.1309	0.018376	0.000148364	0.0112081
GOTERM_BP_DIRECT	GO:0003203~endocardial cushion morphogenesis	6	2	6.23004e-06	P36894, P46531, Q04771, P37023, P17813, P61812	BMPR1A, NOTCH1, ACVR1, ACVRL1, ENG, TGFB2	298	16	16792	21.1309	0.018376	0.000148364	0.0112081
GOTERM_BP_DIRECT	GO:0007183~SMAD protein complex assembly	5	1.66667	6.34826e-06	O95405, Q15796, Q13485, P84022, P01137	ZFYVE9, SMAD2, SMAD4, SMAD3, TGFB1	298	8	16792	35.2181	0.0187214	0.00014998	0.0114207
GOTERM_BP_DIRECT	GO:0098609~cell-cell adhesion	18	6	7.04064e-06	P46940, P26196, P29317, P42224, Q9ULH1, P22681, Q9Y5X1, P29692, Q8IZP0, Q14008, Q07960, O75369, Q5VWQ8, P46109, P62258, P78344, Q6EMK4, P63104	IQGAP1, DDX6, EPHA2, STAT1, ASAP1, CBL, SNX9, EEF1D, ABI1, CKAP5, ARHGAP1, FLNB, DAB2IP, CRKL, YWHAE, EIF4G2, VASN, YWHAZ	298	271	16792	3.74274	0.0207419	0.000165026	0.0126663
GOTERM_BP_DIRECT	GO:0008360~regulation of cell shape	13	4.33333	7.28966e-06	P20936, P07332, P07333, Q658W2, Q14289, Q9H3Q1, P10721, P35968, Q05397, Q9H4E5, Q96B97, P08631, P06241, Q86Y07	RASA1, FES, CSF1R, DKFZp666O0110, PTK2B, CDC42EP4, KIT, KDR, PTK2, RHOJ, SH3KBP1, HCK, FYN, VRK2	298	140	16792	5.23241	0.0214676	0.000169528	0.0131142
GOTERM_BP_DIRECT	GO:0006661~phosphatidylinositol biosynthetic process	9	3	7.75444e-06	P09038, P27986, Q92835, O00329, P42338, P16885, P42336, P48736, O00459	FGF2, PIK3R1, INPP5D, PIK3CD, PIK3CB, PLCG2, PIK3CA, PIK3CG, PIK3R2	298	58	16792	8.74381	0.0228206	0.000178938	0.0139503
GOTERM_BP_DIRECT	GO:2000145~regulation of cell motility	7	2.33333	7.90044e-06	P07332, P42684, P04626, O75116, P21860, P00519, P00533	FES, ABL2, ERBB2, ROCK2, ERBB3, ABL1, EGFR	298	28	16792	14.0872	0.0232453	0.000180904	0.014213
GOTERM_BP_DIRECT	GO:0032869~cellular response to insulin stimulus	10	3.33333	8.44249e-06	Q9Y4H2, P27986, P42224, P12931, Q13153, P10912, P06213, O00459, P08047, P35568	IRS2, PIK3R1, STAT1, SRC, PAK1, GHR, INSR, PIK3R2, SP1, IRS1	298	77	16792	7.31805	0.0248202	0.00019184	0.015188
GOTERM_BP_DIRECT	GO:0030154~cell differentiation	24	8	8.55422e-06	Q8TAX0, Q15464, P36888, P23458, P29279, Q13501, P17948, P05230, O75369, Q9HCE7, P46531, P09603, Q13285, P29350, P37173, O60674, P62993, O15230, Q86TG7, P42685, P29597, P08922, P08631, P06241	OSR1, SHB, FLT3, JAK1, CTGF, SQSTM1, FLT1, FGF1, FLNB, SMURF1, NOTCH1, CSF1, NR5A1, PTPN6, TGFBR2, JAK2, GRB2, LAMA5, PEG10, FRK, TYK2, ROS1, HCK, FYN	298	462	16792	2.92722	0.0251445	0.000192906	0.015389
GOTERM_BP_DIRECT	GO:0048514~blood vessel morphogenesis	6	2	8.69849e-06	P20936, P19022, P35916, P24468, P17948, Q07889	RASA1, CDH2, FLT4, NR2F2, FLT1, SOS1	298	17	16792	19.8879	0.0255631	0.000194684	0.0156486
GOTERM_BP_DIRECT	GO:0045429~positive regulation of nitric oxide biosynthetic process	8	2.66667	9.41977e-06	P07900, P03372, O60674, Q14289, P10909, P06213, P84022, P00533	HSP90AA1, ESR1, JAK2, PTK2B, CLU, INSR, SMAD3, EGFR	298	43	16792	10.4835	0.0276532	0.000209253	0.016946
GOTERM_BP_DIRECT	GO:0048538~thymus development	8	2.66667	9.41977e-06	P46109, P36897, P49768, P28482, P27361, Q02750, P00519, P35222	CRKL, TGFBR1, PSEN1, MAPK1, MAPK3, MAP2K1, ABL1, CTNNB1	298	43	16792	10.4835	0.0276532	0.000209253	0.016946
GOTERM_BP_DIRECT	GO:0060020~Bergmann glial cell differentiation	5	1.66667	1.12677e-05	Q06124, P28482, P27361, Q02750, P00519	PTPN11, MAPK1, MAPK3, MAP2K1, ABL1	298	9	16792	31.305	0.0329877	0.000248444	0.0202701
GOTERM_BP_DIRECT	GO:0007184~SMAD protein import into nucleus	5	1.66667	1.12677e-05	O95405, P10600, P61812, P01137, P29590	ZFYVE9, TGFB3, TGFB2, TGFB1, PML	298	9	16792	31.305	0.0329877	0.000248444	0.0202701
GOTERM_BP_DIRECT	GO:0006950~response to stress	9	3	1.13789e-05	P07900, Q14289, P28482, P45984, Q13501, P00533, Q12931, P06748, P45983	HSP90AA1, PTK2B, MAPK1, MAPK9, SQSTM1, EGFR, TRAP1, NPM1, MAPK8	298	61	16792	8.31379	0.0333077	0.00024905	0.0204701
GOTERM_BP_DIRECT	GO:0001947~heart looping	9	3	1.13789e-05	P46531, P37173, P43694, P49768, P17813, P41221, Q15363, P84022, Q7Z494	NOTCH1, TGFBR2, GATA4, PSEN1, ENG, WNT5A, TMED2, SMAD3, NPHP3	298	61	16792	8.31379	0.0333077	0.00024905	0.0204701
GOTERM_BP_DIRECT	GO:0045216~cell-cell junction organization	6	2	1.18703e-05	Q16625, P10600, P61812, P84022, P01137, P63000	OCLN, TGFB3, TGFB2, SMAD3, TGFB1, RAC1	298	18	16792	18.783	0.0347209	0.000257908	0.021354
GOTERM_BP_DIRECT	GO:0030225~macrophage differentiation	6	2	1.18703e-05	Q96EB6, P09603, P60953, P07333, Q8WWW8, P12644	SIRT1, CSF1, CDC42, CSF1R, GAB3, BMP4	298	18	16792	18.783	0.0347209	0.000257908	0.021354
GOTERM_BP_DIRECT	GO:0071773~cellular response to BMP stimulus	7	2.33333	1.20867e-05	P36894, Q04771, P37023, O00238, Q13485, Q13873, P12644	BMPR1A, ACVR1, ACVRL1, BMPR1B, SMAD4, BMPR2, BMP4	298	30	16792	13.1481	0.0353427	0.000260708	0.0217433
GOTERM_BP_DIRECT	GO:0050731~positive regulation of peptidyl-tyrosine phosphorylation	10	3.33333	1.41973e-05	P12931, O60674, Q14289, P10912, Q38SD2, P00519, P16070, P05106, P01137, O14786	SRC, JAK2, PTK2B, GHR, LRRK1, ABL1, CD44, ITGB3, TGFB1, NRP1	298	82	16792	6.87183	0.041385	0.000304024	0.0255398
GOTERM_BP_DIRECT	GO:0030032~lamellipodium assembly	7	2.33333	1.47663e-05	P10721, Q9UKW4, O43639, Q15052, P16333, Q14155, P63000	KIT, VAV3, NCK2, ARHGEF6, NCK1, ARHGEF7, RAC1	298	31	16792	12.724	0.0430073	0.000313948	0.0265631
GOTERM_BP_DIRECT	GO:0043393~regulation of protein binding	6	2	1.58773e-05	P36897, P12931, Q6STE5, P49768, Q03167, P05067	TGFBR1, SRC, SMARCD3, PSEN1, TGFBR3, APP	298	19	16792	17.7944	0.0461673	0.000335171	0.0285614
GOTERM_BP_DIRECT	GO:0002223~stimulatory C-type lectin receptor signaling pathway	11	3.66667	1.68859e-05	O43318, P0CG48, P12931, Q13153, Q09472, P16885, P06241, P01116, Q9Y4K3, P01112, P07948	MAP3K7, UBC, SRC, PAK1, EP300, PLCG2, FYN, KRAS, TRAF6, HRAS, LYN	298	105	16792	5.90323	0.0490271	0.000353949	0.0303755
GOTERM_BP_DIRECT	GO:0045860~positive regulation of protein kinase activity	8	2.66667	1.73058e-05	P46940, Q9BUZ4, P09603, Q658W2, Q05397, Q14289, Q9Y5X1, Q9UER7, O43561	IQGAP1, TRAF4, CSF1, DKFZp666O0110, PTK2, PTK2B, SNX9, DAXX, LAT	298	47	16792	9.59132	0.0502153	0.000360214	0.0311309
GOTERM_BP_DIRECT	GO:0031663~lipopolysaccharide-mediated signaling pathway	7	2.33333	1.79057e-05	P28482, P08631, P27361, Q16539, O60603, P01137, P07948	MAPK1, HCK, MAPK3, MAPK14, TLR2, TGFB1, LYN	298	32	16792	12.3263	0.0519099	0.00037011	0.0322098
GOTERM_BP_DIRECT	GO:0046330~positive regulation of JNK cascade	9	3	1.83459e-05	Q9BUZ4, Q5VWQ8, Q99683, P60953, Q14289, P29279, P35916, Q16584, P01112	TRAF4, DAB2IP, MAP3K5, CDC42, PTK2B, CTGF, FLT4, MAP3K11, HRAS	298	65	16792	7.80217	0.0531517	0.000376594	0.0330016
GOTERM_BP_DIRECT	GO:0019221~cytokine-mediated signaling pathway	12	4	2.12973e-05	P19438, P10721, P36888, P07333, O60674, P10912, P08631, P40189, P01116, O15524, P40763, O14544	TNFRSF1A, KIT, FLT3, CSF1R, JAK2, GHR, HCK, IL6ST, KRAS, SOCS1, STAT3, SOCS6	298	131	16792	5.16174	0.0614347	0.000434171	0.0383097
GOTERM_BP_DIRECT	GO:0051098~regulation of binding	4	1.33333	2.16251e-05	Q15796, Q13485, P84022, P01137	SMAD2, SMAD4, SMAD3, TGFB1	298	4	16792	56.349	0.0623502	0.000437855	0.0388993
GOTERM_BP_DIRECT	GO:0051092~positive regulation of NF-kappaB transcription factor activity	12	4	2.45499e-05	O43318, P10275, P0CG48, P41221, P10909, P04629, P01116, O60603, Q9Y4K3, P01137, P06748, Q05513	MAP3K7, AR, UBC, WNT5A, CLU, NTRK1, KRAS, TLR2, TRAF6, TGFB1, NPM1, PRKCZ	298	133	16792	5.08412	0.0704791	0.000493702	0.0441593
GOTERM_BP_DIRECT	GO:0007492~endoderm development	6	2	2.69899e-05	P46531, P43694, Q13485, P11047, P84022, P01137	NOTCH1, GATA4, SMAD4, LAMC1, SMAD3, TGFB1	298	21	16792	16.0997	0.0772067	0.000539117	0.0485472
GOTERM_BP_DIRECT	GO:0006915~apoptotic process	26	8.66667	2.72038e-05	P36897, P42224, Q14289, O43318, P29350, Q9HC98, O60674, Q86TG7, Q15052, P28482, Q96B97, Q00005, Q15464, Q13153, Q09472, Q13501, P27361, Q9BUZ4, Q92835, P37173, O95631, P98082, Q9UER7, Q16539, O60603, P29590	TGFBR1, STAT1, PTK2B, MAP3K7, PTPN6, NEK6, JAK2, PEG10, ARHGEF6, MAPK1, SH3KBP1, PPP2R2B, SHB, PAK1, EP300, SQSTM1, MAPK3, TRAF4, INPP5D, TGFBR2, NTN1, DAB2, DAXX, MAPK14, TLR2, PML	298	567	16792	2.5839	0.0777942	0.000539767	0.0489319
GOTERM_BP_DIRECT	GO:0030278~regulation of ossification	5	1.66667	2.86947e-05	P09603, Q04771, P28482, P27361, Q16539	CSF1, ACVR1, MAPK1, MAPK3, MAPK14	298	11	16792	25.6132	0.0818783	0.000565571	0.0516129
GOTERM_BP_DIRECT	GO:0003181~atrioventricular valve morphogenesis	5	1.66667	2.86947e-05	P46531, P37173, Q04771, Q13873, P61812	NOTCH1, TGFBR2, ACVR1, BMPR2, TGFB2	298	11	16792	25.6132	0.0818783	0.000565571	0.0516129
GOTERM_BP_DIRECT	GO:0033628~regulation of cell adhesion mediated by integrin	5	1.66667	2.86947e-05	P29317, Q658W2, Q05397, Q06124, P48736, P07948	EPHA2, DKFZp666O0110, PTK2, PTPN11, PIK3CG, LYN	298	11	16792	25.6132	0.0818783	0.000565571	0.0516129
GOTERM_BP_DIRECT	GO:0006461~protein complex assembly	11	3.66667	4.02535e-05	P14635, Q92558, Q16625, P42768, Q14289, P27361, P11047, Q9Y5K6, Q9Y4K3, P29590, Q8TEW0	CCNB1, WASF1, OCLN, WAS, PTK2B, MAPK3, LAMC1, CD2AP, TRAF6, PML, PARD3	298	116	16792	5.34344	0.112935	0.000788091	0.0723965
GOTERM_BP_DIRECT	GO:0001759~organ induction	5	1.66667	4.24434e-05	P09038, P11362, Q8WU20, P12644, P05230	FGF2, FGFR1, FRS2, BMP4, FGF1	298	12	16792	23.4787	0.118699	0.000825519	0.0763336
GOTERM_BP_DIRECT	GO:0034332~adherens junction organization	7	2.33333	4.26479e-05	P12830, P60953, P12931, P33151, O60716, P19022, P35221	CDH1, CDC42, SRC, CDH5, CTNND1, CDH2, CTNNA1	298	37	16792	10.6606	0.119236	0.000824111	0.0767013
GOTERM_BP_DIRECT	GO:0030334~regulation of cell migration	9	3	4.77449e-05	Q13480, O15230, O95631, P16284, P21333, P16333, P05106, P01137, P63000	GAB1, LAMA5, NTN1, PECAM1, FLNA, NCK1, ITGB3, TGFB1, RAC1	298	74	16792	6.85326	0.1325	0.000916612	0.0858645
GOTERM_BP_DIRECT	GO:0042475~odontogenesis of dentin-containing tooth	8	2.66667	4.94875e-05	Q13547, P36894, O15230, Q92769, P35221, P12644, P35222, Q9Y4K3	HDAC1, BMPR1A, LAMA5, HDAC2, CTNNA1, BMP4, CTNNB1, TRAF6	298	55	16792	8.19622	0.136989	0.000943965	0.0889971
GOTERM_BP_DIRECT	GO:0048870~cell motility	6	2	5.39744e-05	P36897, P29317, Q658W2, Q05397, P17813, Q02750, P63000	TGFBR1, EPHA2, DKFZp666O0110, PTK2, ENG, MAP2K1, RAC1	298	24	16792	14.0872	0.148441	0.00102296	0.0970625
GOTERM_BP_DIRECT	GO:0030511~positive regulation of transforming growth factor beta receptor signaling pathway	6	2	5.39744e-05	P02750, P53708, Q13485, P49918, Q03167, P98082	LRG1, ITGA8, SMAD4, CDKN1C, TGFBR3, DAB2	298	24	16792	14.0872	0.148441	0.00102296	0.0970625
GOTERM_BP_DIRECT	GO:0051149~positive regulation of muscle cell differentiation	6	2	5.39744e-05	P60953, P19022, P35221, Q16539, P00519, P35222	CDC42, CDH2, CTNNA1, MAPK14, ABL1, CTNNB1	298	24	16792	14.0872	0.148441	0.00102296	0.0970625
GOTERM_BP_DIRECT	GO:0002062~chondrocyte differentiation	7	2.33333	5.81022e-05	P36894, Q8TAX0, P22607, P11362, Q16539, P12644, P01137	BMPR1A, OSR1, FGFR3, FGFR1, MAPK14, BMP4, TGFB1	298	39	16792	10.1139	0.158842	0.00109418	0.104482
GOTERM_BP_DIRECT	GO:0003198~epithelial to mesenchymal transition involved in endocardial cushion formation	5	1.66667	6.04549e-05	P46531, Q13485, P17813, Q06330, P12644	NOTCH1, SMAD4, ENG, RBPJ, BMP4	298	13	16792	21.6727	0.164713	0.00113131	0.10871
GOTERM_BP_DIRECT	GO:0051090~regulation of sequence-specific DNA binding transcription factor activity	6	2	6.64972e-05	P28482, P45984, P08631, P27361, Q16539, P45983	MAPK1, MAPK9, HCK, MAPK3, MAPK14, MAPK8	298	25	16792	13.5238	0.179604	0.00123654	0.119569
GOTERM_BP_DIRECT	GO:0046580~negative regulation of Ras protein signal transduction	6	2	6.64972e-05	P20936, Q13905, Q5VWQ8, P61812, O43597, Q14644	RASA1, RAPGEF1, DAB2IP, TGFB2, SPRY2, RASA3	298	25	16792	13.5238	0.179604	0.00123654	0.119569
GOTERM_BP_DIRECT	GO:0018105~peptidyl-serine phosphorylation	11	3.66667	7.61278e-05	P36897, Q9HC98, P37173, P12931, P49841, P28482, P27361, Q16539, Q86Y07, P45983, Q05513	TGFBR1, NEK6, TGFBR2, SRC, GSK3B, MAPK1, MAPK3, MAPK14, VRK2, MAPK8, PRKCZ	298	125	16792	4.95871	0.202793	0.00140672	0.136875
GOTERM_BP_DIRECT	GO:0060338~regulation of type I interferon-mediated signaling pathway	6	2	8.11456e-05	P42224, P29350, P23458, P29597, Q06124, P17181	STAT1, PTPN6, JAK1, TYK2, PTPN11, IFNAR1	298	26	16792	13.0036	0.214614	0.00149012	0.145891
GOTERM_BP_DIRECT	GO:0048009~insulin-like growth factor receptor signaling pathway	5	1.66667	8.34609e-05	P08069, P27986, Q13322, P10912, P35568	IGF1R, PIK3R1, GRB10, GHR, IRS1	298	14	16792	20.1246	0.220009	0.00152322	0.150051
GOTERM_BP_DIRECT	GO:0045669~positive regulation of osteoblast differentiation	8	2.66667	8.73463e-05	P36894, P09038, Q04771, O00238, P40189, Q13873, P12644, P35222	BMPR1A, FGF2, ACVR1, BMPR1B, IL6ST, BMPR2, BMP4, CTNNB1	298	60	16792	7.5132	0.22898	0.00158436	0.157031
GOTERM_BP_DIRECT	GO:0051496~positive regulation of stress fiber assembly	7	2.33333	8.93546e-05	P36897, Q13153, P53667, P10600, P29279, P84022, P63000	TGFBR1, PAK1, LIMK1, TGFB3, CTGF, SMAD3, RAC1	298	42	16792	9.3915	0.233577	0.00161095	0.160639
GOTERM_BP_DIRECT	GO:0035023~regulation of Rho protein signal transduction	9	3	9.15751e-05	Q9UKW4, P11274, Q15052, P15498, Q15811, Q07890, Q07889, O15085, Q14155	VAV3, BCR, ARHGEF6, VAV1, ITSN1, SOS2, SOS1, ARHGEF11, ARHGEF7	298	81	16792	6.261	0.238627	0.00164101	0.164627
GOTERM_BP_DIRECT	GO:0060789~hair follicle placode formation	4	1.33333	0.000105308	Q13547, P60953, Q92769, P35222	HDAC1, CDC42, HDAC2, CTNNB1	298	6	16792	37.566	0.269128	0.00187559	0.189293
GOTERM_BP_DIRECT	GO:0060395~SMAD protein signal transduction	8	2.66667	0.000107927	Q15796, Q13485, P10600, P61812, P84022, P12644, P01137, Q01974	SMAD2, SMAD4, TGFB3, TGFB2, SMAD3, BMP4, TGFB1, ROR2	298	62	16792	7.27084	0.274805	0.00191076	0.193996
GOTERM_BP_DIRECT	GO:0060070~canonical Wnt signaling pathway	9	3	0.000108928	Q14332, P60953, P49841, Q13467, P49768, P41221, P84022, P34925, P35222	FZD2, CDC42, GSK3B, FZD5, PSEN1, WNT5A, SMAD3, RYK, CTNNB1	298	83	16792	6.11013	0.276964	0.00191707	0.195794
GOTERM_BP_DIRECT	GO:0042993~positive regulation of transcription factor import into nucleus	5	1.66667	0.00011223	P27986, P12830, P21333, O00459, P84022	PIK3R1, CDH1, FLNA, PIK3R2, SMAD3	298	15	16792	18.783	0.284037	0.00196353	0.201724
GOTERM_BP_DIRECT	GO:0022408~negative regulation of cell-cell adhesion	5	1.66667	0.00011223	P12830, O60674, Q658W2, Q05397, P00519, P01137	CDH1, JAK2, DKFZp666O0110, PTK2, ABL1, TGFB1	298	15	16792	18.783	0.284037	0.00196353	0.201724
GOTERM_BP_DIRECT	GO:0045931~positive regulation of mitotic cell cycle	6	2	0.000117777	P14635, Q15464, P51692, Q06124, P00519, P05067	CCNB1, SHB, STAT5B, PTPN11, ABL1, APP	298	28	16792	12.0748	0.295764	0.00204843	0.211683
GOTERM_BP_DIRECT	GO:0030838~positive regulation of actin filament polymerization	7	2.33333	0.000132709	O43639, P62993, Q14289, P08631, Q9H3Q1, P16333, P63000	NCK2, GRB2, PTK2B, HCK, CDC42EP4, NCK1, RAC1	298	45	16792	8.7654	0.326387	0.00229446	0.238491
GOTERM_BP_DIRECT	GO:0001937~negative regulation of endothelial cell proliferation	6	2	0.000140269	P36897, P42224, P37023, P17813, P24468, Q03135	TGFBR1, STAT1, ACVRL1, ENG, NR2F2, CAV1	298	29	16792	11.6584	0.34138	0.00241101	0.252061
GOTERM_BP_DIRECT	GO:0060326~cell chemotaxis	8	2.66667	0.000146036	P10721, P29317, P56945, P84095, P09619, P17813, P26583, P16234	KIT, EPHA2, BCAR1, RHOG, PDGFRB, ENG, HMGB2, PDGFRA	298	65	16792	6.93526	0.352594	0.00249563	0.262413
GOTERM_BP_DIRECT	GO:0048011~neurotrophin TRK receptor signaling pathway	5	1.66667	0.000147563	P56945, P12931, Q06124, P04629, Q07889	BCAR1, SRC, PTPN11, NTRK1, SOS1	298	16	16792	17.6091	0.355531	0.0025073	0.265153
GOTERM_BP_DIRECT	GO:0035855~megakaryocyte development	5	1.66667	0.000147563	P10721, P29350, Q09472, Q06124, Q8IZP0	KIT, PTPN6, EP300, PTPN11, ABI1	298	16	16792	17.6091	0.355531	0.0025073	0.265153
GOTERM_BP_DIRECT	GO:0003151~outflow tract morphogenesis	7	2.33333	0.000150372	P36894, Q14332, P37173, Q03167, Q06330, Q13873, P12644	BMPR1A, FZD2, TGFBR2, TGFBR3, RBPJ, BMPR2, BMP4	298	46	16792	8.57485	0.360898	0.00254047	0.270194
GOTERM_BP_DIRECT	GO:0030183~B cell differentiation	8	2.66667	0.000160923	P27986, P16473, P36888, P05556, Q09472, P16885, P04629, Q06330	PIK3R1, TSHR, FLT3, ITGB1, EP300, PLCG2, NTRK1, RBPJ	298	66	16792	6.83018	0.380664	0.00270316	0.289127
GOTERM_BP_DIRECT	GO:0032496~response to lipopolysaccharide	12	4	0.000164761	P19438, Q13547, P46531, P11274, P32927, O60674, Q92769, P16885, Q08397, P26583, P17181, O60603	TNFRSF1A, HDAC1, NOTCH1, BCR, CSF2RB, JAK2, HDAC2, PLCG2, LOXL1, HMGB2, IFNAR1, TLR2	298	164	16792	4.1231	0.387701	0.00275202	0.296013
GOTERM_BP_DIRECT	GO:0046326~positive regulation of glucose import	6	2	0.000165905	Q9Y4H2, P27986, Q16539, P06213, P35568, Q05513	IRS2, PIK3R1, MAPK14, INSR, IRS1, PRKCZ	298	30	16792	11.2698	0.389783	0.00275564	0.298064
GOTERM_BP_DIRECT	GO:0051444~negative regulation of ubiquitin-protein transferase activity	4	1.33333	0.000181874	O15105, P53667, P49768, P00519	SMAD7, LIMK1, PSEN1, ABL1	298	7	16792	32.1994	0.418119	0.00300375	0.32671
GOTERM_BP_DIRECT	GO:0007435~salivary gland morphogenesis	4	1.33333	0.000181874	P10600, P61812, P00533, P01137	TGFB3, TGFB2, EGFR, TGFB1	298	7	16792	32.1994	0.418119	0.00300375	0.32671
GOTERM_BP_DIRECT	GO:0061626~pharyngeal arch artery morphogenesis	4	1.33333	0.000181874	P36894, Q13873, P61812, P12644	BMPR1A, BMPR2, TGFB2, BMP4	298	7	16792	32.1994	0.418119	0.00300375	0.32671
GOTERM_BP_DIRECT	GO:0061298~retina vasculature development in camera-type eye	4	1.33333	0.000181874	P37023, P09619, P16234, Q13873	ACVRL1, PDGFRB, PDGFRA, BMPR2	298	7	16792	32.1994	0.418119	0.00300375	0.32671
GOTERM_BP_DIRECT	GO:0006897~endocytosis	11	3.66667	0.000184087	O95405, P60953, Q9UNH7, P10912, Q8IVI9, Q9Y5X1, P48736, Q96B97, P05067, P01112, Q9Y6I3	ZFYVE9, CDC42, SNX6, GHR, NOSTRIN, SNX9, PIK3CG, SH3KBP1, APP, HRAS, EPN1	298	139	16792	4.45927	0.42194	0.00302347	0.330679
GOTERM_BP_DIRECT	GO:0007178~transmembrane receptor protein serine/threonine kinase signaling pathway	5	1.66667	0.000190291	Q16671, Q04771, P37023, Q13873, Q16539	AMHR2, ACVR1, ACVRL1, BMPR2, MAPK14	298	17	16792	16.5732	0.43252	0.00310807	0.341805
GOTERM_BP_DIRECT	GO:0042523~positive regulation of tyrosine phosphorylation of Stat5 protein	5	1.66667	0.000190291	P10721, O60674, P10912, P16284, P06241	KIT, JAK2, GHR, PECAM1, FYN	298	17	16792	16.5732	0.43252	0.00310807	0.341805
GOTERM_BP_DIRECT	GO:1901216~positive regulation of neuron death	5	1.66667	0.000190291	Q99683, P49841, P10909, Q9UER7, P00519	MAP3K5, GSK3B, CLU, DAXX, ABL1	298	17	16792	16.5732	0.43252	0.00310807	0.341805
GOTERM_BP_DIRECT	GO:0007160~cell-matrix adhesion	9	3	0.000192427	P05556, P53708, P49023, Q9UBX5, P29279, P16070, P35222, P05106, P63000	ITGB1, ITGA8, PXN, FBLN5, CTGF, CD44, CTNNB1, ITGB3, RAC1	298	90	16792	5.6349	0.436118	0.00312576	0.345636
GOTERM_BP_DIRECT	GO:0048701~embryonic cranial skeleton morphogenesis	6	2	0.00019497	P36897, Q15796, P37173, P16234, P84022, P12644	TGFBR1, SMAD2, TGFBR2, PDGFRA, SMAD3, BMP4	298	31	16792	10.9063	0.440372	0.00314983	0.350196
GOTERM_BP_DIRECT	GO:0045765~regulation of angiogenesis	6	2	0.00019497	P09038, P29317, P04626, Q14289, P04264, P35222	FGF2, EPHA2, ERBB2, PTK2B, KRT1, CTNNB1	298	31	16792	10.9063	0.440372	0.00314983	0.350196
GOTERM_BP_DIRECT	GO:0007155~cell adhesion	21	7	0.000203553	P78324, P53708, P19022, P17813, P16284, P29279, P13591, P35221, P05067, P35222, P05106, P63000, P56945, P42684, P33151, P49023, O60716, P08631, P11047, P16070, P20273	SIRPA, ITGA8, CDH2, ENG, PECAM1, CTGF, NCAM1, CTNNA1, APP, CTNNB1, ITGB3, RAC1, BCAR1, ABL2, CDH5, PXN, CTNND1, HCK, LAMC1, CD44, CD22	298	459	16792	2.57806	0.454493	0.00327053	0.365586
GOTERM_BP_DIRECT	GO:0032355~response to estradiol	9	3	0.000207789	P03372, P09619, P51692, P10912, P29279, P24468, P35222, P01137, P40763	ESR1, PDGFRB, STAT5B, GHR, CTGF, NR2F2, CTNNB1, TGFB1, STAT3	298	91	16792	5.57298	0.461329	0.00332056	0.373179
GOTERM_BP_DIRECT	GO:1900026~positive regulation of substrate adhesion-dependent cell spreading	6	2	0.00022776	P46109, P60953, P21333, P46108, Q14155, P63000	CRKL, CDC42, FLNA, CRK, ARHGEF7, RAC1	298	32	16792	10.5654	0.492429	0.00361973	0.408978
GOTERM_BP_DIRECT	GO:0036120~cellular response to platelet-derived growth factor stimulus	5	1.66667	0.000241268	P46940, P12931, P09619, P22681, P06241	IQGAP1, SRC, PDGFRB, CBL, FYN	298	18	16792	15.6525	0.51244	0.00381368	0.433184
GOTERM_BP_DIRECT	GO:0071260~cellular response to mechanical stimulus	8	2.66667	0.0002549	P19438, O14757, P17813, P27361, P00533, P01137, P45983, P63000	TNFRSF1A, CHEK1, ENG, MAPK3, EGFR, TGFB1, MAPK8, RAC1	298	71	16792	6.34918	0.531835	0.00400748	0.457607
GOTERM_BP_DIRECT	GO:0071364~cellular response to epidermal growth factor stimulus	6	2	0.000264581	P46940, Q5VWQ8, P51692, P04626, P19174, P00533	IQGAP1, DAB2IP, STAT5B, ERBB2, PLCG1, EGFR	298	33	16792	10.2453	0.545138	0.00413753	0.474947
GOTERM_BP_DIRECT	GO:2000641~regulation of early endosome to late endosome transport	4	1.33333	0.00028719	P12931, P28482, P27361, Q02750	SRC, MAPK1, MAPK3, MAP2K1	298	8	16792	28.1745	0.574754	0.00446689	0.515433
GOTERM_BP_DIRECT	GO:0035912~dorsal aorta morphogenesis	4	1.33333	0.00028719	P36894, P37023, P17813, Q06330	BMPR1A, ACVRL1, ENG, RBPJ	298	8	16792	28.1745	0.574754	0.00446689	0.515433
GOTERM_BP_DIRECT	GO:0070723~response to cholesterol	4	1.33333	0.00028719	P36897, Q15796, P37173, P01137	TGFBR1, SMAD2, TGFBR2, TGFB1	298	8	16792	28.1745	0.574754	0.00446689	0.515433
GOTERM_BP_DIRECT	GO:0043536~positive regulation of blood vessel endothelial cell migration	5	1.66667	0.000301373	P09038, P19174, Q16539, P01137, P42229	FGF2, PLCG1, MAPK14, TGFB1, STAT5A	298	19	16792	14.8287	0.59234	0.00466264	0.540822
GOTERM_BP_DIRECT	GO:0043011~myeloid dendritic cell differentiation	5	1.66667	0.000301373	P37173, P49768, Q06330, Q9Y4K3, P01137	TGFBR2, PSEN1, RBPJ, TRAF6, TGFB1	298	19	16792	14.8287	0.59234	0.00466264	0.540822
GOTERM_BP_DIRECT	GO:0045727~positive regulation of translation	7	2.33333	0.000332312	Q15717, P04626, Q14289, P28482, P27361, P78344, P06748	ELAVL1, ERBB2, PTK2B, MAPK1, MAPK3, EIF4G2, NPM1	298	53	16792	7.44232	0.628221	0.00511359	0.596187
GOTERM_BP_DIRECT	GO:1902895~positive regulation of pri-miRNA transcription from RNA polymerase II promoter	5	1.66667	0.0003715	P36894, P84022, P12644, P01137, P40763	BMPR1A, SMAD3, BMP4, TGFB1, STAT3	298	20	16792	14.0872	0.669173	0.00568563	0.666271
GOTERM_BP_DIRECT	GO:0048617~embryonic foregut morphogenesis	4	1.33333	0.000425151	Q15796, P43694, P84022, P35222	SMAD2, GATA4, SMAD3, CTNNB1	298	9	16792	25.044	0.718027	0.00647099	0.762145
GOTERM_BP_DIRECT	GO:0008354~germ cell migration	4	1.33333	0.000425151	P10721, P36897, P05556, P01137	KIT, TGFBR1, ITGB1, TGFB1	298	9	16792	25.044	0.718027	0.00647099	0.762145
GOTERM_BP_DIRECT	GO:0070102~interleukin-6-mediated signaling pathway	4	1.33333	0.000425151	Q13480, Q13485, P40189, P40763	GAB1, SMAD4, IL6ST, STAT3	298	9	16792	25.044	0.718027	0.00647099	0.762145
GOTERM_BP_DIRECT	GO:0006954~inflammatory response	18	6	0.000435071	P29317, P30530, P07333, P48736, O43561, P63000, P19438, P10721, Q5VWQ8, P09603, O00329, O00238, P43403, P08631, O60603, P01137, Q05513, P07948	EPHA2, AXL, CSF1R, PIK3CG, LAT, RAC1, TNFRSF1A, KIT, DAB2IP, CSF1, PIK3CD, BMPR1B, ZAP70, HCK, TLR2, TGFB1, PRKCZ, LYN	298	379	16792	2.67621	0.726236	0.00658784	0.779863
GOTERM_BP_DIRECT	GO:0007596~blood coagulation	12	4	0.000447049	Q13547, P60953, P42768, Q8WW38, P43694, O60674, Q92769, P06241, P05106, P08123, P63000, P07948	HDAC1, CDC42, WAS, ZFPM2, GATA4, JAK2, HDAC2, FYN, ITGB3, COL1A2, RAC1, LYN	298	184	16792	3.67493	0.73583	0.00673439	0.801251
GOTERM_BP_DIRECT	GO:0016049~cell growth	7	2.33333	0.000449621	P10275, P10600, P08922, Q03167, P61812, P05106, P01137	AR, TGFB3, ROS1, TGFBR3, TGFB2, ITGB3, TGFB1	298	56	16792	7.04362	0.737846	0.00673893	0.805845
GOTERM_BP_DIRECT	GO:0051894~positive regulation of focal adhesion assembly	5	1.66667	0.000452561	P46940, Q02763, P35968, P84022, P63000	IQGAP1, TEK, KDR, SMAD3, RAC1	298	21	16792	13.4164	0.740131	0.00674887	0.811092
GOTERM_BP_DIRECT	GO:0002576~platelet degranulation	9	3	0.000484419	P10600, P16284, P10909, P21333, P05067, P61812, P05106, P01137, P07948	TGFB3, PECAM1, CLU, FLNA, APP, TGFB2, ITGB3, TGFB1, LYN	298	103	16792	4.9237	0.763655	0.00718638	0.867955
GOTERM_BP_DIRECT	GO:2001237~negative regulation of extrinsic apoptotic signaling pathway	6	2	0.000520613	P10275, P36897, Q04771, P12931, P12644, O14786	AR, TGFBR1, ACVR1, SRC, BMP4, NRP1	298	38	16792	8.89721	0.787809	0.00768311	0.932519
GOTERM_BP_DIRECT	GO:0007257~activation of JUN kinase activity	6	2	0.000520613	Q13480, Q5VWQ8, Q99683, P41221, Q9UER7, Q16584	GAB1, DAB2IP, MAP3K5, WNT5A, DAXX, MAP3K11	298	38	16792	8.89721	0.787809	0.00768311	0.932519
GOTERM_BP_DIRECT	GO:0001502~cartilage condensation	5	1.66667	0.00054548	O00238, P29279, Q16539, P61812, Q01974	BMPR1B, CTGF, MAPK14, TGFB2, ROR2	298	22	16792	12.8066	0.802958	0.00800902	0.976854
GOTERM_BP_DIRECT	GO:1904886~beta-catenin destruction complex disassembly	5	1.66667	0.00054548	Q14332, P49841, Q13467, P35222, Q03135	FZD2, GSK3B, FZD5, CTNNB1, CAV1	298	22	16792	12.8066	0.802958	0.00800902	0.976854
GOTERM_BP_DIRECT	GO:0007223~Wnt signaling pathway, calcium modulating pathway	6	2	0.000588629	O43318, Q14332, Q13467, P41221, P35222, Q01974	MAP3K7, FZD2, FZD5, WNT5A, CTNNB1, ROR2	298	39	16792	8.66908	0.826723	0.00859763	1.05374
GOTERM_BP_DIRECT	GO:0043123~positive regulation of I-kappaB kinase/NF-kappaB signaling	11	3.66667	0.000596558	P19438, O43318, Q9HC98, P0CG48, Q8IUH5, P21333, P06241, P29692, P00519, P35222, Q9Y4K3	TNFRSF1A, MAP3K7, NEK6, UBC, ZDHHC17, FLNA, FYN, EEF1D, ABL1, CTNNB1, TRAF6	298	161	16792	3.84993	0.830768	0.00867044	1.06786
GOTERM_BP_DIRECT	GO:0030097~hemopoiesis	7	2.33333	0.000596946	P10721, P09603, P36888, P06239, P07333, P61812, Q5VTD9	KIT, CSF1, FLT3, LCK, CSF1R, TGFB2, GFI1B	298	59	16792	6.68547	0.830963	0.00863392	1.06855
GOTERM_BP_DIRECT	GO:0003149~membranous septum morphogenesis	4	1.33333	0.000599422	Q14332, P37173, P61812, P12644	FZD2, TGFBR2, TGFB2, BMP4	298	10	16792	22.5396	0.832205	0.00862769	1.07296
GOTERM_BP_DIRECT	GO:0003197~endocardial cushion development	4	1.33333	0.000599422	P43694, P21860, Q13873, P12644	GATA4, ERBB3, BMPR2, BMP4	298	10	16792	22.5396	0.832205	0.00862769	1.07296
GOTERM_BP_DIRECT	GO:0048661~positive regulation of smooth muscle cell proliferation	7	2.33333	0.000653568	P09038, P37173, P42224, P09619, P12644, P00533, Q9Y4K3	FGF2, TGFBR2, STAT1, PDGFRB, BMP4, EGFR, TRAF6	298	60	16792	6.57405	0.8572	0.00935839	1.16935
GOTERM_BP_DIRECT	GO:0009967~positive regulation of signal transduction	7	2.33333	0.000714264	Q9UKW4, Q15464, P62993, O14654, Q07960, O43561, P46108	VAV3, SHB, GRB2, IRS4, ARHGAP1, LAT, CRK	298	61	16792	6.46628	0.88082	0.0101744	1.27728
GOTERM_BP_DIRECT	GO:0070527~platelet aggregation	6	2	0.000744398	P29350, P42338, P16234, P21333, P48736, P05106	PTPN6, PIK3CB, PDGFRA, FLNA, PIK3CG, ITGB3	298	41	16792	8.24619	0.891054	0.0105511	1.33083
GOTERM_BP_DIRECT	GO:0016525~negative regulation of angiogenesis	7	2.33333	0.000779228	Q02763, Q5VWQ8, P29317, P42224, O75116, P35590, P29590	TEK, DAB2IP, EPHA2, STAT1, ROCK2, TIE1, PML	298	62	16792	6.36198	0.901792	0.01099	1.39269
GOTERM_BP_DIRECT	GO:0042511~positive regulation of tyrosine phosphorylation of Stat1 protein	4	1.33333	0.000813445	P19438, P10721, P22607, P40189	TNFRSF1A, KIT, FGFR3, IL6ST	298	11	16792	20.4905	0.91131	0.0114159	1.45342
GOTERM_BP_DIRECT	GO:0007175~negative regulation of epidermal growth factor-activated receptor activity	4	1.33333	0.000813445	Q9UNH7, P49768, P22681, Q13191	SNX6, PSEN1, CBL, CBLB	298	11	16792	20.4905	0.91131	0.0114159	1.45342
GOTERM_BP_DIRECT	GO:0045603~positive regulation of endothelial cell differentiation	4	1.33333	0.000813445	P46531, P37023, P12644, P35222	NOTCH1, ACVRL1, BMP4, CTNNB1	298	11	16792	20.4905	0.91131	0.0114159	1.45342
GOTERM_BP_DIRECT	GO:0006928~movement of cell or subcellular component	8	2.66667	0.000822423	Q92558, O60674, Q8IZP0, Q02750, Q16539, O15085, P40763, P63000	WASF1, JAK2, ABI1, MAP2K1, MAPK14, ARHGEF11, STAT3, RAC1	298	86	16792	5.24177	0.913651	0.0114871	1.46935
GOTERM_BP_DIRECT	GO:0071222~cellular response to lipopolysaccharide	9	3	0.00089591	Q5VWQ8, P12931, P30530, P26583, P41221, Q16539, P00519, Q9Y4K3, P45983	DAB2IP, SRC, AXL, HMGB2, WNT5A, MAPK14, ABL1, TRAF6, MAPK8	298	113	16792	4.48797	0.930631	0.0124492	1.59965
GOTERM_BP_DIRECT	GO:0007050~cell cycle arrest	10	3.33333	0.000915622	P36897, P49918, Q02750, P00519, P61812, P84022, P78344, P01137, P29590, P01112	TGFBR1, CDKN1C, MAP2K1, ABL1, TGFB2, SMAD3, EIF4G2, TGFB1, PML, HRAS	298	141	16792	3.99638	0.934588	0.0126624	1.63457
GOTERM_BP_DIRECT	GO:0032436~positive regulation of proteasomal ubiquitin-dependent protein catabolic process	7	2.33333	0.00092277	O15105, P49841, P49768, P10909, P98082, P63165, O75925	SMAD7, GSK3B, PSEN1, CLU, DAB2, SUMO1, PIAS1	298	64	16792	6.16317	0.935967	0.0127017	1.64723
GOTERM_BP_DIRECT	GO:0060978~angiogenesis involved in coronary vascular morphogenesis	3	1	0.000924429	P09038, P36897, O14786	FGF2, TGFBR1, NRP1	298	3	16792	56.349	0.936283	0.0126658	1.65017
GOTERM_BP_DIRECT	GO:0031281~positive regulation of cyclase activity	3	1	0.000924429	P27361, Q16539, P45983	MAPK3, MAPK14, MAPK8	298	3	16792	56.349	0.936283	0.0126658	1.65017
GOTERM_BP_DIRECT	GO:0006549~isoleucine metabolic process	3	1	0.000924429	P51692, P10912, P42229	STAT5B, GHR, STAT5A	298	3	16792	56.349	0.936283	0.0126658	1.65017
GOTERM_BP_DIRECT	GO:0000255~allantoin metabolic process	3	1	0.000924429	P51692, P10912, P42229	STAT5B, GHR, STAT5A	298	3	16792	56.349	0.936283	0.0126658	1.65017
GOTERM_BP_DIRECT	GO:0061198~fungiform papilla formation	3	1	0.000924429	Q13547, Q92769, P35222	HDAC1, HDAC2, CTNNB1	298	3	16792	56.349	0.936283	0.0126658	1.65017
GOTERM_BP_DIRECT	GO:0007176~regulation of epidermal growth factor-activated receptor activity	3	1	0.000924429	O43639, P05067, P29353	NCK2, APP, SHC1	298	3	16792	56.349	0.936283	0.0126658	1.65017
GOTERM_BP_DIRECT	GO:0003274~endocardial cushion fusion	3	1	0.000924429	P37173, Q04771, P61812	TGFBR2, ACVR1, TGFB2	298	3	16792	56.349	0.936283	0.0126658	1.65017
GOTERM_BP_DIRECT	GO:0043087~regulation of GTPase activity	7	2.33333	0.00100176	P46940, Q9UKW4, Q5VWQ8, Q16620, Q658W2, Q05397, P15498, P46108	IQGAP1, VAV3, DAB2IP, NTRK2, DKFZp666O0110, PTK2, VAV1, CRK	298	65	16792	6.06835	0.949397	0.0136558	1.78704
GOTERM_BP_DIRECT	GO:0007219~Notch signaling pathway	9	3	0.00100467	P46531, P37173, P0CG48, Q09472, P49768, Q06330, P05067, P01137, Q9Y6I3	NOTCH1, TGFBR2, UBC, EP300, PSEN1, RBPJ, APP, TGFB1, EPN1	298	115	16792	4.40992	0.949834	0.0136329	1.79219
GOTERM_BP_DIRECT	GO:0030041~actin filament polymerization	5	1.66667	0.0010545	Q92558, P42768, O60674, P00519, P63000	WASF1, WAS, JAK2, ABL1, RAC1	298	26	16792	10.8363	0.956757	0.0142397	1.88028
GOTERM_BP_DIRECT	GO:0045930~negative regulation of mitotic cell cycle	5	1.66667	0.0010545	P00519, P84022, P00533, P01137, P29590	ABL1, SMAD3, EGFR, TGFB1, PML	298	26	16792	10.8363	0.956757	0.0142397	1.88028
GOTERM_BP_DIRECT	GO:0032148~activation of protein kinase B activity	5	1.66667	0.0010545	P12931, P41221, P06213, P05230, Q05513	SRC, WNT5A, INSR, FGF1, PRKCZ	298	26	16792	10.8363	0.956757	0.0142397	1.88028
GOTERM_BP_DIRECT	GO:0060444~branching involved in mammary gland duct morphogenesis	4	1.33333	0.00107045	P09603, P29317, P12931, P29590	CSF1, EPHA2, SRC, PML	298	12	16792	18.783	0.958763	0.0143883	1.90846
GOTERM_BP_DIRECT	GO:0050777~negative regulation of immune response	4	1.33333	0.00107045	Q92835, P16410, P61812, P07948	INPP5D, CTLA4, TGFB2, LYN	298	12	16792	18.783	0.958763	0.0143883	1.90846
GOTERM_BP_DIRECT	GO:0045778~positive regulation of ossification	4	1.33333	0.00107045	P41221, Q13873, P61812, P12644	WNT5A, BMPR2, TGFB2, BMP4	298	12	16792	18.783	0.958763	0.0143883	1.90846
GOTERM_BP_DIRECT	GO:0032147~activation of protein kinase activity	6	2	0.00114575	P37173, P42336, P06213, P61812, Q9Y4K3, P05106	TGFBR2, PIK3CA, INSR, TGFB2, TRAF6, ITGB3	298	45	16792	7.5132	0.967053	0.0153242	2.04142
GOTERM_BP_DIRECT	GO:0008542~visual learning	6	2	0.00114575	P10721, P05556, Q05586, P01116, P05067, O75925	KIT, ITGB1, GRIN1, KRAS, APP, PIAS1	298	45	16792	7.5132	0.967053	0.0153242	2.04142
GOTERM_BP_DIRECT	GO:0030514~negative regulation of BMP signaling pathway	6	2	0.00114575	Q9HCE7, P46531, O15105, P41221, P00519, Q03135	SMURF1, NOTCH1, SMAD7, WNT5A, ABL1, CAV1	298	45	16792	7.5132	0.967053	0.0153242	2.04142
GOTERM_BP_DIRECT	GO:0042476~odontogenesis	5	1.66667	0.00122082	Q8TAX0, P10600, P61812, P12644, P08123	OSR1, TGFB3, TGFB2, BMP4, COL1A2	298	27	16792	10.435	0.973659	0.0162477	2.17379
GOTERM_BP_DIRECT	GO:0030900~forebrain development	6	2	0.00126714	P46531, P12931, P06241, P24468, Q8WU20, P05067	NOTCH1, SRC, FYN, NR2F2, FRS2, APP	298	46	16792	7.34987	0.977055	0.0167843	2.25537
GOTERM_BP_DIRECT	GO:0045165~cell fate commitment	6	2	0.00126714	Q15796, P43694, P41221, Q01974, O43597, P29590	SMAD2, GATA4, WNT5A, ROR2, SPRY2, PML	298	46	16792	7.34987	0.977055	0.0167843	2.25537
GOTERM_BP_DIRECT	GO:2001275~positive regulation of glucose import in response to insulin stimulus	4	1.33333	0.00137344	P27986, Q06124, O00459, P35568	PIK3R1, PTPN11, PIK3R2, IRS1	298	13	16792	17.3382	0.983287	0.0181	2.44238
GOTERM_BP_DIRECT	GO:0033630~positive regulation of cell adhesion mediated by integrin	4	1.33333	0.00137344	P29350, P43403, P61812, P07949	PTPN6, ZAP70, TGFB2, RET	298	13	16792	17.3382	0.983287	0.0181	2.44238
GOTERM_BP_DIRECT	GO:0060317~cardiac epithelial to mesenchymal transition	4	1.33333	0.00137344	P46531, P36897, Q03167, P61812	NOTCH1, TGFBR1, TGFBR3, TGFB2	298	13	16792	17.3382	0.983287	0.0181	2.44238
GOTERM_BP_DIRECT	GO:0061029~eyelid development in camera-type eye	4	1.33333	0.00137344	Q13547, Q92769, P00533, Q07889	HDAC1, HDAC2, EGFR, SOS1	298	13	16792	17.3382	0.983287	0.0181	2.44238
GOTERM_BP_DIRECT	GO:0003215~cardiac right ventricle morphogenesis	4	1.33333	0.00137344	P36894, P43694, P61812, P12644	BMPR1A, GATA4, TGFB2, BMP4	298	13	16792	17.3382	0.983287	0.0181	2.44238
GOTERM_BP_DIRECT	GO:0043303~mast cell degranulation	4	1.33333	0.00137344	P10721, O00329, P48736, O43561	KIT, PIK3CD, PIK3CG, LAT	298	13	16792	17.3382	0.983287	0.0181	2.44238
GOTERM_BP_DIRECT	GO:0046628~positive regulation of insulin receptor signaling pathway	4	1.33333	0.00137344	Q96EB6, P12931, P35568, Q05513	SIRT1, SRC, IRS1, PRKCZ	298	13	16792	17.3382	0.983287	0.0181	2.44238
GOTERM_BP_DIRECT	GO:0032760~positive regulation of tumor necrosis factor production	6	2	0.00139777	Q13547, P27986, O60674, Q92769, P10909, O60603	HDAC1, PIK3R1, JAK2, HDAC2, CLU, TLR2	298	47	16792	7.19349	0.984456	0.0183368	2.48513
GOTERM_BP_DIRECT	GO:0008630~intrinsic apoptotic signaling pathway in response to DNA damage	6	2	0.00139777	P19438, Q96EB6, P27986, P29317, P00519, P29590	TNFRSF1A, SIRT1, PIK3R1, EPHA2, ABL1, PML	298	47	16792	7.19349	0.984456	0.0183368	2.48513
GOTERM_BP_DIRECT	GO:0050690~regulation of defense response to virus by virus	5	1.66667	0.00140466	P06239, P06241, P08631, P63010, P63000	LCK, FYN, HCK, AP2B1, RAC1	298	28	16792	10.0623	0.984772	0.0183457	2.49724
GOTERM_BP_DIRECT	GO:0001569~patterning of blood vessels	5	1.66667	0.00140466	P37173, Q04771, P17813, P35222, O14786	TGFBR2, ACVR1, ENG, CTNNB1, NRP1	298	28	16792	10.0623	0.984772	0.0183457	2.49724
GOTERM_BP_DIRECT	GO:0001707~mesoderm formation	5	1.66667	0.00140466	P36894, Q15796, Q04771, Q13873, P84022	BMPR1A, SMAD2, ACVR1, BMPR2, SMAD3	298	28	16792	10.0623	0.984772	0.0183457	2.49724
GOTERM_BP_DIRECT	GO:0071300~cellular response to retinoic acid	7	2.33333	0.00147748	Q8TAX0, P42684, Q92769, Q14289, P41221, P07949, P07948	OSR1, ABL2, HDAC2, PTK2B, WNT5A, RET, LYN	298	70	16792	5.6349	0.987744	0.019204	2.62507
GOTERM_BP_DIRECT	GO:0060333~interferon-gamma-mediated signaling pathway	7	2.33333	0.00159033	P42224, P23458, O60674, P13591, P08631, P16070, P29590	STAT1, JAK1, JAK2, NCAM1, HCK, CD44, PML	298	71	16792	5.55553	0.991246	0.0205671	2.82288
GOTERM_BP_DIRECT	GO:0043542~endothelial cell migration	5	1.66667	0.00160697	P36897, P42224, Q658W2, Q05397, P42336, P16284	TGFBR1, STAT1, DKFZp666O0110, PTK2, PIK3CA, PECAM1	298	29	16792	9.71534	0.991669	0.0206903	2.85201
GOTERM_BP_DIRECT	GO:0007409~axonogenesis	8	2.66667	0.00176987	P46531, Q13153, P49841, Q06828, Q06124, P05067, P34925, Q8TEW0	NOTCH1, PAK1, GSK3B, FMOD, PTPN11, APP, RYK, PARD3	298	98	16792	4.59992	0.994875	0.0226677	3.13679
GOTERM_BP_DIRECT	GO:0046449~creatinine metabolic process	3	1	0.00182723	P51692, P10912, P42229	STAT5B, GHR, STAT5A	298	4	16792	42.2617	0.995681	0.0232943	3.23689
GOTERM_BP_DIRECT	GO:0006573~valine metabolic process	3	1	0.00182723	P51692, P10912, P42229	STAT5B, GHR, STAT5A	298	4	16792	42.2617	0.995681	0.0232943	3.23689
GOTERM_BP_DIRECT	GO:0051385~response to mineralocorticoid	3	1	0.00182723	P12931, P29279, P01116	SRC, CTGF, KRAS	298	4	16792	42.2617	0.995681	0.0232943	3.23689
GOTERM_BP_DIRECT	GO:0032909~regulation of transforming growth factor beta2 production	3	1	0.00182723	Q13485, P61812, P84022	SMAD4, TGFB2, SMAD3	298	4	16792	42.2617	0.995681	0.0232943	3.23689
GOTERM_BP_DIRECT	GO:0003186~tricuspid valve morphogenesis	3	1	0.00182723	P36894, P37173, Q13873	BMPR1A, TGFBR2, BMPR2	298	4	16792	42.2617	0.995681	0.0232943	3.23689
GOTERM_BP_DIRECT	GO:0090170~regulation of Golgi inheritance	3	1	0.00182723	P28482, P27361, Q02750	MAPK1, MAPK3, MAP2K1	298	4	16792	42.2617	0.995681	0.0232943	3.23689
GOTERM_BP_DIRECT	GO:0060325~face morphogenesis	5	1.66667	0.00182867	Q06124, P10600, P10301, P61812, P01137	PTPN11, TGFB3, RRAS, TGFB2, TGFB1	298	30	16792	9.3915	0.995699	0.0232131	3.2394
GOTERM_BP_DIRECT	GO:0030217~T cell differentiation	5	1.66667	0.00182867	P10721, O00329, P06239, P15498, P43403	KIT, PIK3CD, LCK, VAV1, ZAP70	298	30	16792	9.3915	0.995699	0.0232131	3.2394
GOTERM_BP_DIRECT	GO:0007519~skeletal muscle tissue development	6	2	0.00202116	Q09472, P15502, P24468, Q16539, O75369, Q03135	EP300, ELN, NR2F2, MAPK14, FLNB, CAV1	298	51	16792	6.62929	0.997578	0.0255189	3.57455
GOTERM_BP_DIRECT	GO:0071479~cellular response to ionizing radiation	5	1.66667	0.0020707	Q96EB6, P62993, P29692, Q16539, P01137	SIRT1, GRB2, EEF1D, MAPK14, TGFB1	298	31	16792	9.08855	0.997911	0.0260265	3.66064
GOTERM_BP_DIRECT	GO:1900034~regulation of cellular response to heat	7	2.33333	0.00210847	Q96EB6, P07900, Q09472, P62258, P49841, P28482, P27361	SIRT1, HSP90AA1, EP300, YWHAE, GSK3B, MAPK1, MAPK3	298	75	16792	5.25924	0.998133	0.0263842	3.72622
GOTERM_BP_DIRECT	GO:0002042~cell migration involved in sprouting angiogenesis	4	1.33333	0.00212851	P09038, P35968, P05556, O14786	FGF2, KDR, ITGB1, NRP1	298	15	16792	15.0264	0.998242	0.0265205	3.761
GOTERM_BP_DIRECT	GO:2000060~positive regulation of protein ubiquitination involved in ubiquitin-dependent protein catabolic process	4	1.33333	0.00212851	Q9HCE7, Q658W2, Q05397, Q14289, P10909	SMURF1, DKFZp666O0110, PTK2, PTK2B, CLU	298	15	16792	15.0264	0.998242	0.0265205	3.761
GOTERM_BP_DIRECT	GO:2000251~positive regulation of actin cytoskeleton reorganization	4	1.33333	0.00212851	Q02763, P07332, P08631, P01112	TEK, FES, HCK, HRAS	298	15	16792	15.0264	0.998242	0.0265205	3.761
GOTERM_BP_DIRECT	GO:0043149~stress fiber assembly	4	1.33333	0.00212851	P12931, P05556, P15502, Q14289	SRC, ITGB1, ELN, PTK2B	298	15	16792	15.0264	0.998242	0.0265205	3.761
GOTERM_BP_DIRECT	GO:0042472~inner ear morphogenesis	6	2	0.00220436	P11274, P53708, O95631, P11362, Q01974, O43597	BCR, ITGA8, NTN1, FGFR1, ROR2, SPRY2	298	52	16792	6.50181	0.998598	0.0273392	3.89252
GOTERM_BP_DIRECT	GO:0022617~extracellular matrix disassembly	7	2.33333	0.00225588	P12830, P15502, P17813, P11047, P16070, P35555, P98160	CDH1, ELN, ENG, LAMC1, CD44, FBN1, HSPG2	298	76	16792	5.19004	0.998797	0.027854	3.98176
GOTERM_BP_DIRECT	GO:0001974~blood vessel remodeling	5	1.66667	0.00233398	P37023, P30530, Q06330, Q13873, P61812	ACVRL1, AXL, RBPJ, BMPR2, TGFB2	298	32	16792	8.80453	0.999047	0.0286866	4.11689
GOTERM_BP_DIRECT	GO:0061036~positive regulation of cartilage development	4	1.33333	0.00258565	O00238, P41221, Q13873, P12644	BMPR1B, WNT5A, BMPR2, BMP4	298	16	16792	14.0872	0.999551	0.0316042	4.55113
GOTERM_BP_DIRECT	GO:0030279~negative regulation of ossification	4	1.33333	0.00258565	Q9HCE7, P46531, Q06330, P01137	SMURF1, NOTCH1, RBPJ, TGFB1	298	16	16792	14.0872	0.999551	0.0316042	4.55113
GOTERM_BP_DIRECT	GO:0010634~positive regulation of epithelial cell migration	5	1.66667	0.00261941	P37173, P12931, P19174, Q13873, P61812	TGFBR2, SRC, PLCG1, BMPR2, TGFB2	298	33	16792	8.53773	0.999594	0.03188	4.60923
GOTERM_BP_DIRECT	GO:0070059~intrinsic apoptotic signaling pathway in response to endoplasmic reticulum stress	5	1.66667	0.00261941	Q5VWQ8, Q99683, P49841, Q14643, P29590	DAB2IP, MAP3K5, GSK3B, ITPR1, PML	298	33	16792	8.53773	0.999594	0.03188	4.60923
GOTERM_BP_DIRECT	GO:0007568~aging	10	3.33333	0.00271558	P09038, P37173, P62993, P10600, P29279, P49918, P04629, P35221, P01137, P40763	FGF2, TGFBR2, GRB2, TGFB3, CTGF, CDKN1C, NTRK1, CTNNA1, TGFB1, STAT3	298	165	16792	3.41509	0.999695	0.0328983	4.77458
GOTERM_BP_DIRECT	GO:0060548~negative regulation of cell death	6	2	0.00282653	P09038, Q8WW38, Q13485, P29279, P16333, P12644	FGF2, ZFPM2, SMAD4, CTGF, NCK1, BMP4	298	55	16792	6.14716	0.999781	0.0340825	4.96499
GOTERM_BP_DIRECT	GO:0050821~protein stabilization	9	3	0.00291077	P07900, P27986, O15105, Q09472, P10909, P21333, P84022, P63165, P29590	HSP90AA1, PIK3R1, SMAD7, EP300, CLU, FLNA, SMAD3, SUMO1, PML	298	136	16792	3.72898	0.99983	0.0349405	5.10934
GOTERM_BP_DIRECT	GO:0001932~regulation of protein phosphorylation	5	1.66667	0.0029279	Q658W2, Q05397, P48736, O15524, P29590, P07948	DKFZp666O0110, PTK2, PIK3CG, SOCS1, PML, LYN	298	34	16792	8.28662	0.999838	0.0350019	5.13866
GOTERM_BP_DIRECT	GO:0051152~positive regulation of smooth muscle cell differentiation	3	1	0.00300982	Q6STE5, P01137, O75925	SMARCD3, TGFB1, PIAS1	298	5	16792	33.8094	0.999873	0.0358213	5.27879
GOTERM_BP_DIRECT	GO:0003289~atrial septum primum morphogenesis	3	1	0.00300982	Q04771, P43694, P61812	ACVR1, GATA4, TGFB2	298	5	16792	33.8094	0.999873	0.0358213	5.27879
GOTERM_BP_DIRECT	GO:0002551~mast cell chemotaxis	3	1	0.00300982	P10721, O00329, P63000	KIT, PIK3CD, RAC1	298	5	16792	33.8094	0.999873	0.0358213	5.27879
GOTERM_BP_DIRECT	GO:0019530~taurine metabolic process	3	1	0.00300982	P51692, P10912, P42229	STAT5B, GHR, STAT5A	298	5	16792	33.8094	0.999873	0.0358213	5.27879
GOTERM_BP_DIRECT	GO:0010936~negative regulation of macrophage cytokine production	3	1	0.00300982	P10600, P61812, P01137	TGFB3, TGFB2, TGFB1	298	5	16792	33.8094	0.999873	0.0358213	5.27879
GOTERM_BP_DIRECT	GO:0072584~caveolin-mediated endocytosis	3	1	0.00300982	P28482, P27361, Q03135	MAPK1, MAPK3, CAV1	298	5	16792	33.8094	0.999873	0.0358213	5.27879
GOTERM_BP_DIRECT	GO:0071681~cellular response to indole-3-methanol	3	1	0.00300982	P12830, P35221, P35222	CDH1, CTNNA1, CTNNB1	298	5	16792	33.8094	0.999873	0.0358213	5.27879
GOTERM_BP_DIRECT	GO:2000757~negative regulation of peptidyl-lysine acetylation	3	1	0.00300982	Q96EB6, Q13547, Q92769	SIRT1, HDAC1, HDAC2	298	5	16792	33.8094	0.999873	0.0358213	5.27879
GOTERM_BP_DIRECT	GO:0001501~skeletal system development	9	3	0.00304505	P36897, P29317, O00238, P22607, P11362, P49918, P61812, P35555, P08123	TGFBR1, EPHA2, BMPR1B, FGFR3, FGFR1, CDKN1C, TGFB2, FBN1, COL1A2	298	137	16792	3.70176	0.999886	0.0360896	5.33899
GOTERM_BP_DIRECT	GO:0035567~non-canonical Wnt signaling pathway	4	1.33333	0.00309895	Q14332, Q13467, P41221, P34925	FZD2, FZD5, WNT5A, RYK	298	17	16792	13.2586	0.999903	0.0365721	5.43102
GOTERM_BP_DIRECT	GO:0001702~gastrulation with mouth forming second	4	1.33333	0.00309895	Q04771, Q13485, Q8WU20, P35222	ACVR1, SMAD4, FRS2, CTNNB1	298	17	16792	13.2586	0.999903	0.0365721	5.43102
GOTERM_BP_DIRECT	GO:0048663~neuron fate commitment	4	1.33333	0.00309895	P36897, Q13485, P61812, P12644	TGFBR1, SMAD4, TGFB2, BMP4	298	17	16792	13.2586	0.999903	0.0365721	5.43102
GOTERM_BP_DIRECT	GO:0048565~digestive tract development	5	1.66667	0.00326032	P10721, P14635, P37173, P10600, P01137	KIT, CCNB1, TGFBR2, TGFB3, TGFB1	298	35	16792	8.04986	0.99994	0.0382912	5.70606
GOTERM_BP_DIRECT	GO:0071902~positive regulation of protein serine/threonine kinase activity	5	1.66667	0.00326032	Q5VWQ8, P07333, P12931, Q02750, O43597	DAB2IP, CSF1R, SRC, MAP2K1, SPRY2	298	35	16792	8.04986	0.99994	0.0382912	5.70606
GOTERM_BP_DIRECT	GO:0050918~positive chemotaxis	5	1.66667	0.00326032	P09038, P08581, P26583, P12644, O14786	FGF2, MET, HMGB2, BMP4, NRP1	298	35	16792	8.04986	0.99994	0.0382912	5.70606
GOTERM_BP_DIRECT	GO:0006979~response to oxidative stress	8	2.66667	0.00340467	Q96EB6, Q13480, P49768, O95747, P00519, P05067, P04264, P00533	SIRT1, GAB1, PSEN1, OXSR1, ABL1, APP, KRT1, EGFR	298	110	16792	4.09811	0.999961	0.0397984	5.95145
GOTERM_BP_DIRECT	GO:0070373~negative regulation of ERK1 and ERK2 cascade	6	2	0.00356669	Q13905, Q5VWQ8, Q13485, P00519, O43597, P07948	RAPGEF1, DAB2IP, SMAD4, ABL1, SPRY2, LYN	298	58	16792	5.82921	0.999976	0.0414932	6.22615
GOTERM_BP_DIRECT	GO:0043407~negative regulation of MAP kinase activity	5	1.66667	0.00361756	Q5VWQ8, P29350, P12644, O43597, P07948	DAB2IP, PTPN6, BMP4, SPRY2, LYN	298	36	16792	7.82625	0.999979	0.0419099	6.31223
GOTERM_BP_DIRECT	GO:0001708~cell fate specification	4	1.33333	0.00367048	P46531, P05556, P49768, P35222	NOTCH1, ITGB1, PSEN1, CTNNB1	298	18	16792	12.522	0.999982	0.0423465	6.40173
GOTERM_BP_DIRECT	GO:0060324~face development	4	1.33333	0.00367048	P28482, P41221, P27361, Q02750	MAPK1, WNT5A, MAPK3, MAP2K1	298	18	16792	12.522	0.999982	0.0423465	6.40173
GOTERM_BP_DIRECT	GO:0035904~aorta development	4	1.33333	0.00367048	Q15036, Q08397, P28300, P63010	SNX17, LOXL1, LOX, AP2B1	298	18	16792	12.522	0.999982	0.0423465	6.40173
GOTERM_BP_DIRECT	GO:0030307~positive regulation of cell growth	7	2.33333	0.00373085	P36897, P60953, P04626, Q14289, P61812, P00533, P78344	TGFBR1, CDC42, ERBB2, PTK2B, TGFB2, EGFR, EIF4G2	298	84	16792	4.69575	0.999985	0.0428634	6.50371
GOTERM_BP_DIRECT	GO:0009612~response to mechanical stimulus	6	2	0.00384167	P14635, P37173, P42224, P12931, P43694, Q14289	CCNB1, TGFBR2, STAT1, SRC, GATA4, PTK2B	298	59	16792	5.73041	0.999989	0.0439413	6.69064
GOTERM_BP_DIRECT	GO:0045597~positive regulation of cell differentiation	5	1.66667	0.00400045	P10275, O60674, O00238, P10912, P29279	AR, JAK2, BMPR1B, GHR, CTGF	298	37	16792	7.61473	0.999993	0.0455444	6.95786
GOTERM_BP_DIRECT	GO:0006974~cellular response to DNA damage stimulus	11	3.66667	0.00403217	Q96EB6, O14757, Q9UKW4, P49768, P22681, P28482, P16410, P27361, P00519, Q9Y4K3, P07948	SIRT1, CHEK1, VAV3, PSEN1, CBL, MAPK1, CTLA4, MAPK3, ABL1, TRAF6, LYN	298	208	16792	2.97999	0.999994	0.0457234	7.01116
GOTERM_BP_DIRECT	GO:0043433~negative regulation of sequence-specific DNA binding transcription factor activity	6	2	0.0041315	Q96EB6, P03372, O15105, Q92769, P21333, P63165	SIRT1, ESR1, SMAD7, HDAC2, FLNA, SUMO1	298	60	16792	5.6349	0.999996	0.046648	7.17786
GOTERM_BP_DIRECT	GO:0051968~positive regulation of synaptic transmission, glutamatergic	4	1.33333	0.00430219	Q9BYB0, Q14289, P04629, P00533	SHANK3, PTK2B, NTRK1, EGFR	298	19	16792	11.8629	0.999997	0.048349	7.46368
GOTERM_BP_DIRECT	GO:0060716~labyrinthine layer blood vessel development	4	1.33333	0.00430219	Q13467, P28482, Q15363, Q06330	FZD5, MAPK1, TMED2, RBPJ	298	19	16792	11.8629	0.999997	0.048349	7.46368
GOTERM_BP_DIRECT	GO:0001568~blood vessel development	5	1.66667	0.00440984	Q13905, P46109, P37173, P49768, P08123	RAPGEF1, CRKL, TGFBR2, PSEN1, COL1A2	298	38	16792	7.41434	0.999998	0.0493453	7.64352
GOTERM_BP_DIRECT	GO:0060291~long-term synaptic potentiation	5	1.66667	0.00440984	Q16620, Q9BYB0, Q14289, P28482, Q05513	NTRK2, SHANK3, PTK2B, MAPK1, PRKCZ	298	38	16792	7.41434	0.999998	0.0493453	7.64352
GOTERM_BP_DIRECT	GO:0032092~positive regulation of protein binding	6	2	0.00443661	Q09472, P49841, P41221, P12644, Q03135, Q14155	EP300, GSK3B, WNT5A, BMP4, CAV1, ARHGEF7	298	61	16792	5.54252	0.999998	0.0494525	7.68817
GOTERM_BP_DIRECT	GO:0038084~vascular endothelial growth factor signaling pathway	3	1	0.00446207	P36888, P35916, P17948	FLT3, FLT4, FLT1	298	6	16792	28.1745	0.999998	0.0495447	7.73065
GOTERM_BP_DIRECT	GO:1902533~positive regulation of intracellular signal transduction	3	1	0.00446207	Q02763, Q38SD2, P05230	TEK, LRRK1, FGF1	298	6	16792	28.1745	0.999998	0.0495447	7.73065
GOTERM_BP_DIRECT	GO:0001553~luteinization	3	1	0.00446207	Q13285, P51692, P16234	NR5A1, STAT5B, PDGFRA	298	6	16792	28.1745	0.999998	0.0495447	7.73065
GOTERM_BP_DIRECT	GO:0003150~muscular septum morphogenesis	3	1	0.00446207	Q14332, Q03167, P12644	FZD2, TGFBR3, BMP4	298	6	16792	28.1745	0.999998	0.0495447	7.73065
GOTERM_BP_DIRECT	GO:1903672~positive regulation of sprouting angiogenesis	3	1	0.00446207	P09038, P23458, P05230	FGF2, JAK1, FGF1	298	6	16792	28.1745	0.999998	0.0495447	7.73065
GOTERM_BP_DIRECT	GO:0061312~BMP signaling pathway involved in heart development	3	1	0.00446207	P36894, Q04771, P12644	BMPR1A, ACVR1, BMP4	298	6	16792	28.1745	0.999998	0.0495447	7.73065
GOTERM_BP_DIRECT	GO:0010742~macrophage derived foam cell differentiation	3	1	0.00446207	P42224, Q09472, P01137	STAT1, EP300, TGFB1	298	6	16792	28.1745	0.999998	0.0495447	7.73065
GOTERM_BP_DIRECT	GO:0003223~ventricular compact myocardium morphogenesis	3	1	0.00446207	P36894, P36897, Q03167	BMPR1A, TGFBR1, TGFBR3	298	6	16792	28.1745	0.999998	0.0495447	7.73065
GOTERM_BP_DIRECT	GO:0042981~regulation of apoptotic process	11	3.66667	0.00476483	P19438, Q9BUZ4, P56945, P36888, P03372, P42224, O60674, P10600, P06241, Q8WU20, P01137	TNFRSF1A, TRAF4, BCAR1, FLT3, ESR1, STAT1, JAK2, TGFB3, FYN, FRS2, TGFB1	298	213	16792	2.91004	0.999999	0.0526284	8.23419
GOTERM_BP_DIRECT	GO:0030199~collagen fibril organization	5	1.66667	0.00484655	P36897, Q06828, P28300, P61812, P08123	TGFBR1, FMOD, LOX, TGFB2, COL1A2	298	39	16792	7.22423	0.999999	0.0533114	8.36966
GOTERM_BP_DIRECT	GO:0032570~response to progesterone	5	1.66667	0.00484655	P10600, O60603, P61812, P01137, Q03135	TGFB3, TLR2, TGFB2, TGFB1, CAV1	298	39	16792	7.22423	0.999999	0.0533114	8.36966
GOTERM_BP_DIRECT	GO:0002250~adaptive immune response	9	3	0.00486274	O00329, O60674, P43403, Q14289, P16410, P48736, P06241, O43561, P07948	PIK3CD, JAK2, ZAP70, PTK2B, CTLA4, PIK3CG, FYN, LAT, LYN	298	148	16792	3.42663	1	0.0532887	8.39647
GOTERM_BP_DIRECT	GO:0042326~negative regulation of phosphorylation	4	1.33333	0.00499584	Q96EB6, Q13322, P49918, P12644	SIRT1, GRB10, CDKN1C, BMP4	298	20	16792	11.2698	1	0.0545103	8.61666
GOTERM_BP_DIRECT	GO:2000463~positive regulation of excitatory postsynaptic potential	4	1.33333	0.00499584	Q9BYB0, Q14289, Q05586, Q05513	SHANK3, PTK2B, GRIN1, PRKCZ	298	20	16792	11.2698	1	0.0545103	8.61666
GOTERM_BP_DIRECT	GO:0043124~negative regulation of I-kappaB kinase/NF-kappaB signaling	5	1.66667	0.00531138	Q96EB6, Q5VWQ8, P03372, P42224, P00519	SIRT1, DAB2IP, ESR1, STAT1, ABL1	298	40	16792	7.04362	1	0.0576502	9.13664
GOTERM_BP_DIRECT	GO:0007267~cell-cell signaling	12	4	0.00573575	P10275, Q02763, P16473, Q13285, P62993, P43694, P22607, P29279, Q96B97, P61812, Q92754, O14786	AR, TEK, TSHR, NR5A1, GRB2, GATA4, FGFR3, CTGF, SH3KBP1, TGFB2, TFAP2C, NRP1	298	254	16792	2.66216	1	0.0618987	9.83155
GOTERM_BP_DIRECT	GO:0030308~negative regulation of cell growth	8	2.66667	0.00573757	Q96EB6, P37023, Q13485, Q13873, P61812, P84022, P01137, P29590	SIRT1, ACVRL1, SMAD4, BMPR2, TGFB2, SMAD3, TGFB1, PML	298	121	16792	3.72555	1	0.0616948	9.83453
GOTERM_BP_DIRECT	GO:0048844~artery morphogenesis	4	1.33333	0.00575305	P36897, O15105, P17813, O14786	TGFBR1, SMAD7, ENG, NRP1	298	21	16792	10.7331	1	0.0616347	9.85979
GOTERM_BP_DIRECT	GO:1900182~positive regulation of protein localization to nucleus	4	1.33333	0.00575305	P12931, P06241, P61812, Q9Y5K6	SRC, FYN, TGFB2, CD2AP	298	21	16792	10.7331	1	0.0616347	9.85979
GOTERM_BP_DIRECT	GO:0051209~release of sequestered calcium ion into cytosol	5	1.66667	0.00580511	P09038, P06239, P16885, Q14643, Q14644	FGF2, LCK, PLCG2, ITPR1, RASA3	298	41	16792	6.87183	1	0.0619541	9.94466
GOTERM_BP_DIRECT	GO:0048839~inner ear development	5	1.66667	0.00580511	P09619, Q06124, P10600, P61812, P01137	PDGFRB, PTPN11, TGFB3, TGFB2, TGFB1	298	41	16792	6.87183	1	0.0619541	9.94466
GOTERM_BP_DIRECT	GO:0035019~somatic stem cell population maintenance	6	2	0.00581843	P10721, P09038, Q15796, Q13485, Q06330, P40763	KIT, FGF2, SMAD2, SMAD4, RBPJ, STAT3	298	65	16792	5.20145	1	0.0618711	9.96637
GOTERM_BP_DIRECT	GO:0009887~organ morphogenesis	7	2.33333	0.00582347	P09038, P46109, Q09472, P49841, P15502, O14786, P01112	FGF2, CRKL, EP300, GSK3B, ELN, NRP1, HRAS	298	92	16792	4.28742	1	0.0617034	9.97458
GOTERM_BP_DIRECT	GO:0006935~chemotaxis	8	2.66667	0.00599726	P09038, P07332, P15153, P42338, P28482, Q02750, Q16539, P01112	FGF2, FES, RAC2, PIK3CB, MAPK1, MAP2K1, MAPK14, HRAS	298	122	16792	3.69502	1	0.0632663	10.2573
GOTERM_BP_DIRECT	GO:0002043~blood vessel endothelial cell proliferation involved in sprouting angiogenesis	3	1	0.00617415	P29317, P37023, P12644	EPHA2, ACVRL1, BMP4	298	7	16792	24.1496	1	0.0648471	10.5442
GOTERM_BP_DIRECT	GO:0006101~citrate metabolic process	3	1	0.00617415	P51692, P10912, P42229	STAT5B, GHR, STAT5A	298	7	16792	24.1496	1	0.0648471	10.5442
GOTERM_BP_DIRECT	GO:0072577~endothelial cell apoptotic process	3	1	0.00617415	Q5VWQ8, Q99683, Q13873	DAB2IP, MAP3K5, BMPR2	298	7	16792	24.1496	1	0.0648471	10.5442
GOTERM_BP_DIRECT	GO:0003183~mitral valve morphogenesis	3	1	0.00617415	P36894, Q04771, Q13873	BMPR1A, ACVR1, BMPR2	298	7	16792	24.1496	1	0.0648471	10.5442
GOTERM_BP_DIRECT	GO:0060982~coronary artery morphogenesis	3	1	0.00617415	P46531, P36897, O14786	NOTCH1, TGFBR1, NRP1	298	7	16792	24.1496	1	0.0648471	10.5442
GOTERM_BP_DIRECT	GO:0036302~atrioventricular canal development	3	1	0.00617415	Q13485, Q06124, Q06330	SMAD4, PTPN11, RBPJ	298	7	16792	24.1496	1	0.0648471	10.5442
GOTERM_BP_DIRECT	GO:0051057~positive regulation of small GTPase mediated signal transduction	3	1	0.00617415	P12931, Q07890, Q07889	SRC, SOS2, SOS1	298	7	16792	24.1496	1	0.0648471	10.5442
GOTERM_BP_DIRECT	GO:0034616~response to laminar fluid shear stress	3	1	0.00617415	O15105, P10600, P01137	SMAD7, TGFB3, TGFB1	298	7	16792	24.1496	1	0.0648471	10.5442
GOTERM_BP_DIRECT	GO:0008595~anterior/posterior axis specification, embryo	3	1	0.00617415	Q13467, P41221, Q8WU20	FZD5, WNT5A, FRS2	298	7	16792	24.1496	1	0.0648471	10.5442
GOTERM_BP_DIRECT	GO:0003209~cardiac atrium morphogenesis	3	1	0.00617415	P46531, P17813, Q07889	NOTCH1, ENG, SOS1	298	7	16792	24.1496	1	0.0648471	10.5442
GOTERM_BP_DIRECT	GO:0016055~Wnt signaling pathway	10	3.33333	0.00619757	P0CG48, Q9Y283, P49841, P16885, O60716, P41221, P98082, P34925, P35222, Q7Z494	UBC, INVS, GSK3B, PLCG2, CTNND1, WNT5A, DAB2, RYK, CTNNB1, NPHP3	298	187	16792	3.01332	1	0.0648575	10.5821
GOTERM_BP_DIRECT	GO:0016197~endosomal transport	6	2	0.00620635	P0CG48, P42768, Q15036, Q9Y5X1, Q13501, Q9UK41	UBC, WAS, SNX17, SNX9, SQSTM1, VPS28	298	66	16792	5.12264	1	0.06472	10.5963
GOTERM_BP_DIRECT	GO:0002244~hematopoietic progenitor cell differentiation	6	2	0.00620635	P29350, P49768, P12644, P19883, P01137, Q14155	PTPN6, PSEN1, BMP4, FST, TGFB1, ARHGEF7	298	66	16792	5.12264	1	0.06472	10.5963
GOTERM_BP_DIRECT	GO:0001658~branching involved in ureteric bud morphogenesis	5	1.66667	0.0063285	P09038, O15230, Q13485, P12644, P35222	FGF2, LAMA5, SMAD4, BMP4, CTNNB1	298	42	16792	6.70821	1	0.0657254	10.7938
GOTERM_BP_DIRECT	GO:0045599~negative regulation of fat cell differentiation	5	1.66667	0.0063285	Q96EB6, Q8WW38, P41221, P84022, P01137	SIRT1, ZFPM2, WNT5A, SMAD3, TGFB1	298	42	16792	6.70821	1	0.0657254	10.7938
GOTERM_BP_DIRECT	GO:0090002~establishment of protein localization to plasma membrane	5	1.66667	0.0063285	P19438, P12830, O15230, P19022, O75116	TNFRSF1A, CDH1, LAMA5, CDH2, ROCK2	298	42	16792	6.70821	1	0.0657254	10.7938
GOTERM_BP_DIRECT	GO:0097191~extrinsic apoptotic signaling pathway	5	1.66667	0.0063285	O60674, P61812, P84022, P01137, P29590	JAK2, TGFB2, SMAD3, TGFB1, PML	298	42	16792	6.70821	1	0.0657254	10.7938
GOTERM_BP_DIRECT	GO:0034394~protein localization to cell surface	4	1.33333	0.0065753	Q9HCE7, Q9UBX5, P21333, P35222	SMURF1, FBLN5, FLNA, CTNNB1	298	22	16792	10.2453	1	0.0679714	11.1916
GOTERM_BP_DIRECT	GO:0001954~positive regulation of cell-matrix adhesion	4	1.33333	0.0065753	P09603, P49841, Q14289, Q05513	CSF1, GSK3B, PTK2B, PRKCZ	298	22	16792	10.2453	1	0.0679714	11.1916
GOTERM_BP_DIRECT	GO:0060999~positive regulation of dendritic spine development	4	1.33333	0.0065753	Q9BYB0, P49768, P78344, P63000	SHANK3, PSEN1, EIF4G2, RAC1	298	22	16792	10.2453	1	0.0679714	11.1916
GOTERM_BP_DIRECT	GO:0090103~cochlea morphogenesis	4	1.33333	0.0065753	Q14332, P16473, P41221, P63000	FZD2, TSHR, WNT5A, RAC1	298	22	16792	10.2453	1	0.0679714	11.1916
GOTERM_BP_DIRECT	GO:0031334~positive regulation of protein complex assembly	4	1.33333	0.0065753	P09038, P49841, P63165, P01137	FGF2, GSK3B, SUMO1, TGFB1	298	22	16792	10.2453	1	0.0679714	11.1916
GOTERM_BP_DIRECT	GO:0010719~negative regulation of epithelial to mesenchymal transition	4	1.33333	0.0065753	Q5VWQ8, O15105, Q9Y3F4, Q6EMK4	DAB2IP, SMAD7, STRAP, VASN	298	22	16792	10.2453	1	0.0679714	11.1916
GOTERM_BP_DIRECT	GO:0051291~protein heterooligomerization	6	2	0.00661208	P37023, P62993, Q13501, P35221, P01112, Q05513	ACVRL1, GRB2, SQSTM1, CTNNA1, HRAS, PRKCZ	298	67	16792	5.04618	1	0.068104	11.2507
GOTERM_BP_DIRECT	GO:0030182~neuron differentiation	7	2.33333	0.00679429	Q14332, Q16620, P29317, Q13467, P41221, Q02750, P34925	FZD2, NTRK2, EPHA2, FZD5, WNT5A, MAP2K1, RYK	298	95	16792	4.15203	1	0.0696797	11.5431
GOTERM_BP_DIRECT	GO:0034260~negative regulation of GTPase activity	5	1.66667	0.00688229	P46940, Q5VWQ8, Q15363, O43597, P01112	IQGAP1, DAB2IP, TMED2, SPRY2, HRAS	298	43	16792	6.55221	1	0.0703115	11.684
GOTERM_BP_DIRECT	GO:0043525~positive regulation of neuron apoptotic process	5	1.66667	0.00688229	P60953, P00519, P61812, P35222, Q16584	CDC42, ABL1, TGFB2, CTNNB1, MAP3K11	298	43	16792	6.55221	1	0.0703115	11.684
GOTERM_BP_DIRECT	GO:0009749~response to glucose	6	2	0.00703605	Q9Y4H2, Q15796, P37173, Q14289, P29279, P01137	IRS2, SMAD2, TGFBR2, PTK2B, CTGF, TGFB1	298	68	16792	4.97197	1	0.0715854	11.9297
GOTERM_BP_DIRECT	GO:0033137~negative regulation of peptidyl-serine phosphorylation	4	1.33333	0.00746392	O43639, O15105, P16333, Q03135	NCK2, SMAD7, NCK1, CAV1	298	23	16792	9.79982	1	0.0755286	12.61
GOTERM_BP_DIRECT	GO:0048754~branching morphogenesis of an epithelial tube	4	1.33333	0.00746392	P46531, Q13153, P08581, P12644	NOTCH1, PAK1, MET, BMP4	298	23	16792	9.79982	1	0.0755286	12.61
GOTERM_BP_DIRECT	GO:0071363~cellular response to growth factor stimulus	5	1.66667	0.00808392	P51692, P04626, P06213, P35222, P29353	STAT5B, ERBB2, INSR, CTNNB1, SHC1	298	45	16792	6.261	1	0.08129	13.5869
GOTERM_BP_DIRECT	GO:0042698~ovulation cycle	3	1	0.00813647	P30530, O00238, P00533	AXL, BMPR1B, EGFR	298	8	16792	21.1309	1	0.0815242	13.6693
GOTERM_BP_DIRECT	GO:0043304~regulation of mast cell degranulation	3	1	0.00813647	P07332, P15153, P07948	FES, RAC2, LYN	298	8	16792	21.1309	1	0.0815242	13.6693
GOTERM_BP_DIRECT	GO:0003139~secondary heart field specification	3	1	0.00813647	Q6STE5, Q06330, P12644	SMARCD3, RBPJ, BMP4	298	8	16792	21.1309	1	0.0815242	13.6693
GOTERM_BP_DIRECT	GO:0006975~DNA damage induced protein phosphorylation	3	1	0.00813647	O14757, P27361, P00519	CHEK1, MAPK3, ABL1	298	8	16792	21.1309	1	0.0815242	13.6693
GOTERM_BP_DIRECT	GO:1904948~midbrain dopaminergic neuron differentiation	3	1	0.00813647	P34925, P35222, P63000	RYK, CTNNB1, RAC1	298	8	16792	21.1309	1	0.0815242	13.6693
GOTERM_BP_DIRECT	GO:0042129~regulation of T cell proliferation	3	1	0.00813647	P15153, P35222, Q07889	RAC2, CTNNB1, SOS1	298	8	16792	21.1309	1	0.0815242	13.6693
GOTERM_BP_DIRECT	GO:0032872~regulation of stress-activated MAPK cascade	3	1	0.00813647	P28482, P27361, Q02750	MAPK1, MAPK3, MAP2K1	298	8	16792	21.1309	1	0.0815242	13.6693
GOTERM_BP_DIRECT	GO:0070262~peptidyl-serine dephosphorylation	3	1	0.00813647	Q66LE6, Q00005, P16333	PPP2R2D, PPP2R2B, NCK1	298	8	16792	21.1309	1	0.0815242	13.6693
GOTERM_BP_DIRECT	GO:0061384~heart trabecula morphogenesis	3	1	0.00813647	P46531, Q03167, Q07889	NOTCH1, TGFBR3, SOS1	298	8	16792	21.1309	1	0.0815242	13.6693
GOTERM_BP_DIRECT	GO:0035235~ionotropic glutamate receptor signaling pathway	4	1.33333	0.0084201	Q14289, Q05586, Q13224, P05067	PTK2B, GRIN1, GRIN2B, APP	298	24	16792	9.3915	1	0.0839735	14.1123
GOTERM_BP_DIRECT	GO:0045671~negative regulation of osteoclast differentiation	4	1.33333	0.0084201	P27986, Q92835, P35555, P35222	PIK3R1, INPP5D, FBN1, CTNNB1	298	24	16792	9.3915	1	0.0839735	14.1123
GOTERM_BP_DIRECT	GO:0045742~positive regulation of epidermal growth factor receptor signaling pathway	4	1.33333	0.0084201	P0CG48, P22681, Q99704, Q07889	UBC, CBL, DOK1, SOS1	298	24	16792	9.3915	1	0.0839735	14.1123
GOTERM_BP_DIRECT	GO:0045648~positive regulation of erythrocyte differentiation	4	1.33333	0.0084201	Q92835, P51692, P26583, Q16539	INPP5D, STAT5B, HMGB2, MAPK14	298	24	16792	9.3915	1	0.0839735	14.1123
GOTERM_BP_DIRECT	GO:0016310~phosphorylation	7	2.33333	0.00866519	O00329, P42338, P42336, P48736, P27361, P40763, Q9Y4A5	PIK3CD, PIK3CB, PIK3CA, PIK3CG, MAPK3, STAT3, TRRAP	298	100	16792	3.94443	1	0.0860329	14.4935
GOTERM_BP_DIRECT	GO:0007015~actin filament organization	6	2	0.0089222	O43639, P56945, P42768, P15153, P35221, P16333	NCK2, BCAR1, WAS, RAC2, CTNNA1, NCK1	298	72	16792	4.69575	1	0.088187	14.8914
GOTERM_BP_DIRECT	GO:0051781~positive regulation of cell division	5	1.66667	0.0094155	P09038, P10600, P61812, P05230, P01137	FGF2, TGFB3, TGFB2, FGF1, TGFB1	298	47	16792	5.99457	1	0.0925465	15.6504
GOTERM_BP_DIRECT	GO:0031532~actin cytoskeleton reorganization	5	1.66667	0.0094155	P10721, Q13153, P21333, P29353, Q05513	KIT, PAK1, FLNA, SHC1, PRKCZ	298	47	16792	5.99457	1	0.0925465	15.6504
GOTERM_BP_DIRECT	GO:0032956~regulation of actin cytoskeleton organization	5	1.66667	0.0094155	P09619, O75116, P00519, P61812, P46108	PDGFRB, ROCK2, ABL1, TGFB2, CRK	298	47	16792	5.99457	1	0.0925465	15.6504
GOTERM_BP_DIRECT	GO:0031100~organ regeneration	5	1.66667	0.0094155	P46531, P36888, P37173, P30530, Q03167	NOTCH1, FLT3, TGFBR2, AXL, TGFBR3	298	47	16792	5.99457	1	0.0925465	15.6504
GOTERM_BP_DIRECT	GO:0050729~positive regulation of inflammatory response	6	2	0.00944327	P19438, O60674, P51692, P41221, O60603, P00533	TNFRSF1A, JAK2, STAT5B, WNT5A, TLR2, EGFR	298	73	16792	4.63142	1	0.0925039	15.6929
GOTERM_BP_DIRECT	GO:0042327~positive regulation of phosphorylation	4	1.33333	0.00944493	P10275, Q13322, Q15811, P00533	AR, GRB10, ITSN1, EGFR	298	25	16792	9.01584	1	0.0922176	15.6954
GOTERM_BP_DIRECT	GO:0030878~thyroid gland development	4	1.33333	0.00944493	P28482, P27361, Q02750, P84022	MAPK1, MAPK3, MAP2K1, SMAD3	298	25	16792	9.01584	1	0.0922176	15.6954
GOTERM_BP_DIRECT	GO:0007204~positive regulation of cytosolic calcium ion concentration	8	2.66667	0.00984025	Q9P212, P03372, P42684, O60674, Q14289, P16234, P48736, P00519	PLCE1, ESR1, ABL2, JAK2, PTK2B, PDGFRA, PIK3CG, ABL1	298	134	16792	3.36412	1	0.0955933	16.2987
GOTERM_BP_DIRECT	GO:0060068~vagina development	3	1	0.0103397	P03372, P30530, P41221	ESR1, AXL, WNT5A	298	9	16792	18.783	1	0.0998946	17.0551
GOTERM_BP_DIRECT	GO:0006930~substrate-dependent cell migration, cell extension	3	1	0.0103397	O95631, P16333, Q9Y5K6	NTN1, NCK1, CD2AP	298	9	16792	18.783	1	0.0998946	17.0551
GOTERM_BP_DIRECT	GO:0048012~hepatocyte growth factor receptor signaling pathway	3	1	0.0103397	P56945, P08581, O14786	BCAR1, MET, NRP1	298	9	16792	18.783	1	0.0998946	17.0551
GOTERM_BP_DIRECT	GO:0045124~regulation of bone resorption	3	1	0.0103397	P07333, P12931, P05106	CSF1R, SRC, ITGB3	298	9	16792	18.783	1	0.0998946	17.0551
GOTERM_BP_DIRECT	GO:0010907~positive regulation of glucose metabolic process	3	1	0.0103397	Q9Y4H2, P12931, P35568	IRS2, SRC, IRS1	298	9	16792	18.783	1	0.0998946	17.0551
GOTERM_BP_DIRECT	GO:0003208~cardiac ventricle morphogenesis	3	1	0.0103397	P46531, P43694, P17813	NOTCH1, GATA4, ENG	298	9	16792	18.783	1	0.0998946	17.0551
GOTERM_BP_DIRECT	GO:0042473~outer ear morphogenesis	3	1	0.0103397	P11362, P28482, P27361	FGFR1, MAPK1, MAPK3	298	9	16792	18.783	1	0.0998946	17.0551
GOTERM_BP_DIRECT	GO:0048103~somatic stem cell division	3	1	0.0103397	P10721, P46531, P61812	KIT, NOTCH1, TGFB2	298	9	16792	18.783	1	0.0998946	17.0551
GOTERM_BP_DIRECT	GO:0050999~regulation of nitric-oxide synthase activity	4	1.33333	0.0105393	P07900, Q8IVI9, P00533, Q03135	HSP90AA1, NOSTRIN, EGFR, CAV1	298	26	16792	8.66908	1	0.101405	17.3555
GOTERM_BP_DIRECT	GO:0045471~response to ethanol	7	2.33333	0.0108794	P22681, Q14289, Q05586, P06241, P04629, Q13224, P40763	CBL, PTK2B, GRIN1, FYN, NTRK1, GRIN2B, STAT3	298	105	16792	3.7566	1	0.104182	17.865
GOTERM_BP_DIRECT	GO:0051091~positive regulation of sequence-specific DNA binding transcription factor activity	7	2.33333	0.0108794	P10721, Q14332, P03372, Q09472, O60674, P35222, Q9Y4K3	KIT, FZD2, ESR1, EP300, JAK2, CTNNB1, TRAF6	298	105	16792	3.7566	1	0.104182	17.865
GOTERM_BP_DIRECT	GO:0010506~regulation of autophagy	5	1.66667	0.0116676	P42684, Q09472, P00519, O00459, Q14643	ABL2, EP300, ABL1, PIK3R2, ITPR1	298	50	16792	5.6349	1	0.110983	19.0347
GOTERM_BP_DIRECT	GO:0031069~hair follicle morphogenesis	4	1.33333	0.0117041	P46531, P60953, P61812, P35222	NOTCH1, CDC42, TGFB2, CTNNB1	298	27	16792	8.348	1	0.11096	19.0885
GOTERM_BP_DIRECT	GO:0010575~positive regulation of vascular endothelial growth factor production	4	1.33333	0.0117041	P43694, P35916, P40189, P01137	GATA4, FLT4, IL6ST, TGFB1	298	27	16792	8.348	1	0.11096	19.0885
GOTERM_BP_DIRECT	GO:0010800~positive regulation of peptidyl-threonine phosphorylation	4	1.33333	0.0117041	P49841, P28482, P41221, P01137	GSK3B, MAPK1, WNT5A, TGFB1	298	27	16792	8.348	1	0.11096	19.0885
GOTERM_BP_DIRECT	GO:0042542~response to hydrogen peroxide	5	1.66667	0.0124886	Q96EB6, P42224, P12931, P09619, Q14289	SIRT1, STAT1, SRC, PDGFRB, PTK2B	298	51	16792	5.52441	1	0.117614	20.2362
GOTERM_BP_DIRECT	GO:0045596~negative regulation of cell differentiation	5	1.66667	0.0124886	P05556, P28482, Q06330, P01116, P01137	ITGB1, MAPK1, RBPJ, KRAS, TGFB1	298	51	16792	5.52441	1	0.117614	20.2362
GOTERM_BP_DIRECT	GO:0002726~positive regulation of T cell cytokine production	3	1	0.0127748	O43318, Q13467, Q9Y4K3	MAP3K7, FZD5, TRAF6	298	10	16792	16.9047	1	0.119781	20.6511
GOTERM_BP_DIRECT	GO:0001893~maternal placenta development	3	1	0.0127748	Q15363, P24468, Q13873	TMED2, NR2F2, BMPR2	298	10	16792	16.9047	1	0.119781	20.6511
GOTERM_BP_DIRECT	GO:1902237~positive regulation of endoplasmic reticulum stress-induced intrinsic apoptotic signaling pathway	3	1	0.0127748	Q96EB6, O43639, P16333	SIRT1, NCK2, NCK1	298	10	16792	16.9047	1	0.119781	20.6511
GOTERM_BP_DIRECT	GO:0003184~pulmonary valve morphogenesis	3	1	0.0127748	P46531, P61812, P12644	NOTCH1, TGFB2, BMP4	298	10	16792	16.9047	1	0.119781	20.6511
GOTERM_BP_DIRECT	GO:0043114~regulation of vascular permeability	3	1	0.0127748	Q02763, P11274, P12931	TEK, BCR, SRC	298	10	16792	16.9047	1	0.119781	20.6511
GOTERM_BP_DIRECT	GO:0051146~striated muscle cell differentiation	3	1	0.0127748	P19022, P01116, Q16539	CDH2, KRAS, MAPK14	298	10	16792	16.9047	1	0.119781	20.6511
GOTERM_BP_DIRECT	GO:0006105~succinate metabolic process	3	1	0.0127748	P51692, P10912, P42229	STAT5B, GHR, STAT5A	298	10	16792	16.9047	1	0.119781	20.6511
GOTERM_BP_DIRECT	GO:0003214~cardiac left ventricle morphogenesis	3	1	0.0127748	P46531, P37173, Q06330	NOTCH1, TGFBR2, RBPJ	298	10	16792	16.9047	1	0.119781	20.6511
GOTERM_BP_DIRECT	GO:0035116~embryonic hindlimb morphogenesis	4	1.33333	0.0129401	Q8TAX0, P46531, P12644, P35222	OSR1, NOTCH1, BMP4, CTNNB1	298	28	16792	8.04986	1	0.120865	20.8898
GOTERM_BP_DIRECT	GO:0021983~pituitary gland development	4	1.33333	0.0129401	P36894, P12830, Q06330, P12644	BMPR1A, CDH1, RBPJ, BMP4	298	28	16792	8.04986	1	0.120865	20.8898
GOTERM_BP_DIRECT	GO:0009755~hormone-mediated signaling pathway	4	1.33333	0.0129401	P16473, Q13285, P10912, Q06124	TSHR, NR5A1, GHR, PTPN11	298	28	16792	8.04986	1	0.120865	20.8898
GOTERM_BP_DIRECT	GO:0016050~vesicle organization	4	1.33333	0.0129401	Q9UNH7, Q9Y5X1, Q9Y5K6, Q03135	SNX6, SNX9, CD2AP, CAV1	298	28	16792	8.04986	1	0.120865	20.8898
GOTERM_BP_DIRECT	GO:0035264~multicellular organism growth	6	2	0.0136873	P10275, P60953, Q06124, Q15363, P49918, Q07889	AR, CDC42, PTPN11, TMED2, CDKN1C, SOS1	298	80	16792	4.22617	1	0.127032	21.9604
GOTERM_BP_DIRECT	GO:0040008~regulation of growth	5	1.66667	0.0142392	Q5VWQ8, P37173, P29353, O15524, O14544	DAB2IP, TGFBR2, SHC1, SOCS1, SOCS6	298	53	16792	5.31594	1	0.13143	22.7422
GOTERM_BP_DIRECT	GO:0046627~negative regulation of insulin receptor signaling pathway	4	1.33333	0.0142477	Q13322, P35568, O15524, Q05513	GRB10, IRS1, SOCS1, PRKCZ	298	29	16792	7.77227	1	0.131101	22.7543
GOTERM_BP_DIRECT	GO:0048873~homeostasis of number of cells within a tissue	4	1.33333	0.0142477	P09603, Q06124, P01116, P63000	CSF1, PTPN11, KRAS, RAC1	298	29	16792	7.77227	1	0.131101	22.7543
GOTERM_BP_DIRECT	GO:0007163~establishment or maintenance of cell polarity	4	1.33333	0.0142477	P60953, P35221, Q7Z494, Q8TEW0	CDC42, CTNNA1, NPHP3, PARD3	298	29	16792	7.77227	1	0.131101	22.7543
GOTERM_BP_DIRECT	GO:0006600~creatine metabolic process	3	1	0.0154329	P51692, P10912, P42229	STAT5B, GHR, STAT5A	298	11	16792	15.3679	1	0.140848	24.4082
GOTERM_BP_DIRECT	GO:0048333~mesodermal cell differentiation	3	1	0.0154329	P05556, P53708, P05106	ITGB1, ITGA8, ITGB3	298	11	16792	15.3679	1	0.140848	24.4082
GOTERM_BP_DIRECT	GO:0048745~smooth muscle tissue development	3	1	0.0154329	P53708, P17813, P12644	ITGA8, ENG, BMP4	298	11	16792	15.3679	1	0.140848	24.4082
GOTERM_BP_DIRECT	GO:0050732~negative regulation of peptidyl-tyrosine phosphorylation	3	1	0.0154329	P29350, Q38SD2, Q05513	PTPN6, LRRK1, PRKCZ	298	11	16792	15.3679	1	0.140848	24.4082
GOTERM_BP_DIRECT	GO:0042770~signal transduction in response to DNA damage	3	1	0.0154329	P62993, Q16539, P00519	GRB2, MAPK14, ABL1	298	11	16792	15.3679	1	0.140848	24.4082
GOTERM_BP_DIRECT	GO:0051279~regulation of release of sequestered calcium ion into cytosol	3	1	0.0154329	P29350, Q14289, P07948	PTPN6, PTK2B, LYN	298	11	16792	15.3679	1	0.140848	24.4082
GOTERM_BP_DIRECT	GO:0050707~regulation of cytokine secretion	3	1	0.0154329	O60603, O15524, P07948	TLR2, SOCS1, LYN	298	11	16792	15.3679	1	0.140848	24.4082
GOTERM_BP_DIRECT	GO:0001946~lymphangiogenesis	3	1	0.0154329	P37023, P35916, Q13873	ACVRL1, FLT4, BMPR2	298	11	16792	15.3679	1	0.140848	24.4082
GOTERM_BP_DIRECT	GO:2000379~positive regulation of reactive oxygen species metabolic process	4	1.33333	0.0156276	P37173, P62993, P09619, Q16539	TGFBR2, GRB2, PDGFRB, MAPK14	298	30	16792	7.5132	1	0.142075	24.6768
GOTERM_BP_DIRECT	GO:0090004~positive regulation of establishment of protein localization to plasma membrane	4	1.33333	0.0156276	P27986, P29317, P84095, P05556	PIK3R1, EPHA2, RHOG, ITGB1	298	30	16792	7.5132	1	0.142075	24.6768
GOTERM_BP_DIRECT	GO:0000077~DNA damage checkpoint	4	1.33333	0.0156276	O14757, Q9NRD1, Q06124, Q16539	CHEK1, FBXO6, PTPN11, MAPK14	298	30	16792	7.5132	1	0.142075	24.6768
GOTERM_BP_DIRECT	GO:0045773~positive regulation of axon extension	4	1.33333	0.0156276	O95631, P49841, P53667, P78344	NTN1, GSK3B, LIMK1, EIF4G2	298	30	16792	7.5132	1	0.142075	24.6768
GOTERM_BP_DIRECT	GO:1990090~cellular response to nerve growth factor stimulus	4	1.33333	0.0170802	Q13905, P22681, P04629, P05067	RAPGEF1, CBL, NTRK1, APP	298	31	16792	7.27084	1	0.15385	26.6516
GOTERM_BP_DIRECT	GO:0030100~regulation of endocytosis	4	1.33333	0.0170802	P42684, Q15036, P00519, Q99578	ABL2, SNX17, ABL1, RIT2	298	31	16792	7.27084	1	0.15385	26.6516
GOTERM_BP_DIRECT	GO:0009636~response to toxic substance	6	2	0.0174026	P12830, P09619, P28482, P27361, O60603, P07948	CDH1, PDGFRB, MAPK1, MAPK3, TLR2, LYN	298	85	16792	3.97758	1	0.156071	27.0832
GOTERM_BP_DIRECT	GO:0070301~cellular response to hydrogen peroxide	5	1.66667	0.0181882	Q96EB6, Q99683, P30530, Q92769, P00519	SIRT1, MAP3K5, AXL, HDAC2, ABL1	298	57	16792	4.94289	1	0.16209	28.1251
GOTERM_BP_DIRECT	GO:0001822~kidney development	6	2	0.0182181	P36897, P53708, P49918, P61812, P12644, Q7Z494	TGFBR1, ITGA8, CDKN1C, TGFB2, BMP4, NPHP3	298	86	16792	3.93133	1	0.161856	28.1644
GOTERM_BP_DIRECT	GO:0097028~dendritic cell differentiation	3	1	0.0183053	P36888, P30530, P07948	FLT3, AXL, LYN	298	12	16792	14.0872	1	0.162093	28.2791
GOTERM_BP_DIRECT	GO:0060766~negative regulation of androgen receptor signaling pathway	3	1	0.0183053	Q96EB6, Q13547, P98082	SIRT1, HDAC1, DAB2	298	12	16792	14.0872	1	0.162093	28.2791
GOTERM_BP_DIRECT	GO:0001779~natural killer cell differentiation	3	1	0.0183053	O00329, P30530, P51692	PIK3CD, AXL, STAT5B	298	12	16792	14.0872	1	0.162093	28.2791
GOTERM_BP_DIRECT	GO:0007252~I-kappaB phosphorylation	3	1	0.0183053	O43318, Q5VWQ8, O60603	MAP3K7, DAB2IP, TLR2	298	12	16792	14.0872	1	0.162093	28.2791
GOTERM_BP_DIRECT	GO:0060394~negative regulation of pathway-restricted SMAD protein phosphorylation	3	1	0.0183053	O15105, Q9Y3F4, P17813	SMAD7, STRAP, ENG	298	12	16792	14.0872	1	0.162093	28.2791
GOTERM_BP_DIRECT	GO:0006107~oxaloacetate metabolic process	3	1	0.0183053	P51692, P10912, P42229	STAT5B, GHR, STAT5A	298	12	16792	14.0872	1	0.162093	28.2791
GOTERM_BP_DIRECT	GO:0003279~cardiac septum development	3	1	0.0183053	Q13485, Q15036, P12644	SMAD4, SNX17, BMP4	298	12	16792	14.0872	1	0.162093	28.2791
GOTERM_BP_DIRECT	GO:0042177~negative regulation of protein catabolic process	4	1.33333	0.0186056	P21333, P06241, P84022, P00533	FLNA, FYN, SMAD3, EGFR	298	32	16792	7.04362	1	0.164062	28.6728
GOTERM_BP_DIRECT	GO:0048705~skeletal system morphogenesis	4	1.33333	0.0186056	P36897, P11362, P49768, P34925	TGFBR1, FGFR1, PSEN1, RYK	298	32	16792	7.04362	1	0.164062	28.6728
GOTERM_BP_DIRECT	GO:0045595~regulation of cell differentiation	4	1.33333	0.0186056	P07332, P11362, P26583, O43597	FES, FGFR1, HMGB2, SPRY2	298	32	16792	7.04362	1	0.164062	28.6728
GOTERM_BP_DIRECT	GO:0007498~mesoderm development	4	1.33333	0.0186056	O60674, Q13485, P35590, P08631	JAK2, SMAD4, TIE1, HCK	298	32	16792	7.04362	1	0.164062	28.6728
GOTERM_BP_DIRECT	GO:0003007~heart morphogenesis	4	1.33333	0.0186056	Q658W2, Q05397, Q03167, P06213, P61812	DKFZp666O0110, PTK2, TGFBR3, INSR, TGFB2	298	32	16792	7.04362	1	0.164062	28.6728
GOTERM_BP_DIRECT	GO:0090263~positive regulation of canonical Wnt signaling pathway	7	2.33333	0.0198773	P09038, P0CG48, P12931, Q9HAU4, Q38SD2, Q01974, Q03135	FGF2, UBC, SRC, SMURF2, LRRK1, ROR2, CAV1	298	120	16792	3.28702	1	0.173835	30.3175
GOTERM_BP_DIRECT	GO:0002755~MyD88-dependent toll-like receptor signaling pathway	4	1.33333	0.0202043	O43318, P0CG48, O60603, Q9Y4K3	MAP3K7, UBC, TLR2, TRAF6	298	33	16792	6.83018	1	0.175943	30.7345
GOTERM_BP_DIRECT	GO:0051402~neuron apoptotic process	4	1.33333	0.0202043	P49768, P54259, P21860, P05067	PSEN1, ATN1, ERBB3, APP	298	33	16792	6.83018	1	0.175943	30.7345
GOTERM_BP_DIRECT	GO:0043491~protein kinase B signaling	4	1.33333	0.0202043	P29317, P30530, P42336, P01137	EPHA2, AXL, PIK3CA, TGFB1	298	33	16792	6.83018	1	0.175943	30.7345
GOTERM_BP_DIRECT	GO:0071526~semaphorin-plexin signaling pathway	4	1.33333	0.0202043	P08581, P21333, O14786, P63000	MET, FLNA, NRP1, RAC1	298	33	16792	6.83018	1	0.175943	30.7345
GOTERM_BP_DIRECT	GO:0051770~positive regulation of nitric-oxide synthase biosynthetic process	3	1	0.0213839	P35968, O60674, O60603	KDR, JAK2, TLR2	298	13	16792	13.0036	1	0.184771	32.2196
GOTERM_BP_DIRECT	GO:0060413~atrial septum morphogenesis	3	1	0.0213839	P43694, Q13873, P61812	GATA4, BMPR2, TGFB2	298	13	16792	13.0036	1	0.184771	32.2196
GOTERM_BP_DIRECT	GO:2000573~positive regulation of DNA biosynthetic process	3	1	0.0213839	P12931, P09619, Q14289	SRC, PDGFRB, PTK2B	298	13	16792	13.0036	1	0.184771	32.2196
GOTERM_BP_DIRECT	GO:0007398~ectoderm development	3	1	0.0213839	Q9HCE7, P36894, P35222	SMURF1, BMPR1A, CTNNB1	298	13	16792	13.0036	1	0.184771	32.2196
GOTERM_BP_DIRECT	GO:0051131~chaperone-mediated protein complex assembly	3	1	0.0213839	P07900, P34932, P10909	HSP90AA1, HSPA4, CLU	298	13	16792	13.0036	1	0.184771	32.2196
GOTERM_BP_DIRECT	GO:0031274~positive regulation of pseudopodium assembly	3	1	0.0213839	P10721, P60953, Q9H3Q1	KIT, CDC42, CDC42EP4	298	13	16792	13.0036	1	0.184771	32.2196
GOTERM_BP_DIRECT	GO:0060425~lung morphogenesis	3	1	0.0213839	P28482, P27361, P12644	MAPK1, MAPK3, BMP4	298	13	16792	13.0036	1	0.184771	32.2196
GOTERM_BP_DIRECT	GO:0060038~cardiac muscle cell proliferation	3	1	0.0213839	P46531, Q03167, P61812	NOTCH1, TGFBR3, TGFB2	298	13	16792	13.0036	1	0.184771	32.2196
GOTERM_BP_DIRECT	GO:0007249~I-kappaB kinase/NF-kappaB signaling	5	1.66667	0.0215551	P19438, O43318, P0CG48, O75116, Q9Y4K3	TNFRSF1A, MAP3K7, UBC, ROCK2, TRAF6	298	60	16792	4.69575	1	0.185587	32.4326
GOTERM_BP_DIRECT	GO:0048286~lung alveolus development	4	1.33333	0.0218762	P10600, P35916, Q13873, P12644	TGFB3, FLT4, BMPR2, BMP4	298	34	16792	6.62929	1	0.187568	32.8304
GOTERM_BP_DIRECT	GO:0007585~respiratory gaseous exchange	4	1.33333	0.0218762	Q9BUZ4, P32927, P15502, Q05586	TRAF4, CSF2RB, ELN, GRIN1	298	34	16792	6.62929	1	0.187568	32.8304
GOTERM_BP_DIRECT	GO:0001933~negative regulation of protein phosphorylation	5	1.66667	0.0227563	P14635, Q5VWQ8, Q9NPB6, P01137, P07948	CCNB1, DAB2IP, PARD6A, TGFB1, LYN	298	61	16792	4.61877	1	0.19386	33.9096
GOTERM_BP_DIRECT	GO:0007416~synapse assembly	5	1.66667	0.0227563	P12830, Q13467, Q9BYB0, P41221, P34925	CDH1, FZD5, SHANK3, WNT5A, RYK	298	61	16792	4.61877	1	0.19386	33.9096
GOTERM_BP_DIRECT	GO:1901796~regulation of signal transduction by p53 class mediator	7	2.33333	0.0229391	Q13547, O14757, P0CG48, Q09472, Q92769, Q16539, P29590	HDAC1, CHEK1, UBC, EP300, HDAC2, MAPK14, PML	298	124	16792	3.18099	1	0.194722	34.1317
GOTERM_BP_DIRECT	GO:0051726~regulation of cell cycle	7	2.33333	0.0229391	P09038, P14635, P11274, P12931, P05556, Q09472, P40763	FGF2, CCNB1, BCR, SRC, ITGB1, EP300, STAT3	298	124	16792	3.18099	1	0.194722	34.1317
GOTERM_BP_DIRECT	GO:0040018~positive regulation of multicellular organism growth	4	1.33333	0.0236214	P16473, P09603, P51692, P10912	TSHR, CSF1, STAT5B, GHR	298	35	16792	6.43988	1	0.199397	34.9543
GOTERM_BP_DIRECT	GO:0006977~DNA damage response, signal transduction by p53 class mediator resulting in cell cycle arrest	5	1.66667	0.0239976	P14635, P0CG48, Q09472, P06748, P29590	CCNB1, UBC, EP300, NPM1, PML	298	62	16792	4.54427	1	0.201701	35.4037
GOTERM_BP_DIRECT	GO:0045579~positive regulation of B cell differentiation	3	1	0.0246603	Q92835, P43403, P51692	INPP5D, ZAP70, STAT5B	298	14	16792	12.0748	1	0.206142	36.1883
GOTERM_BP_DIRECT	GO:0030889~negative regulation of B cell proliferation	3	1	0.0246603	Q92835, P16410, P07948	INPP5D, CTLA4, LYN	298	14	16792	12.0748	1	0.206142	36.1883
GOTERM_BP_DIRECT	GO:0001678~cellular glucose homeostasis	3	1	0.0246603	Q96EB6, P27986, O00459	SIRT1, PIK3R1, PIK3R2	298	14	16792	12.0748	1	0.206142	36.1883
GOTERM_BP_DIRECT	GO:0043254~regulation of protein complex assembly	3	1	0.0246603	P07900, Q5VWQ8, Q06124	HSP90AA1, DAB2IP, PTPN11	298	14	16792	12.0748	1	0.206142	36.1883
GOTERM_BP_DIRECT	GO:0003382~epithelial cell morphogenesis	3	1	0.0246603	P10275, O75369, P63000	AR, FLNB, RAC1	298	14	16792	12.0748	1	0.206142	36.1883
GOTERM_BP_DIRECT	GO:0010801~negative regulation of peptidyl-threonine phosphorylation	3	1	0.0246603	O15105, O43597, Q8TEW0	SMAD7, SPRY2, PARD3	298	14	16792	12.0748	1	0.206142	36.1883
GOTERM_BP_DIRECT	GO:0003407~neural retina development	3	1	0.0246603	Q6STE5, P49768, P61812	SMARCD3, PSEN1, TGFB2	298	14	16792	12.0748	1	0.206142	36.1883
GOTERM_BP_DIRECT	GO:0043537~negative regulation of blood vessel endothelial cell migration	3	1	0.0246603	P09038, P37023, P01137	FGF2, ACVRL1, TGFB1	298	14	16792	12.0748	1	0.206142	36.1883
GOTERM_BP_DIRECT	GO:0035729~cellular response to hepatocyte growth factor stimulus	3	1	0.0246603	P56945, P49841, O14786	BCAR1, GSK3B, NRP1	298	14	16792	12.0748	1	0.206142	36.1883
GOTERM_BP_DIRECT	GO:2001241~positive regulation of extrinsic apoptotic signaling pathway in absence of ligand	3	1	0.0246603	P35221, P61812, P07949	CTNNA1, TGFB2, RET	298	14	16792	12.0748	1	0.206142	36.1883
GOTERM_BP_DIRECT	GO:0009611~response to wounding	5	1.66667	0.0252792	P29279, P61812, P01137, O14786, P63000	CTGF, TGFB2, TGFB1, NRP1, RAC1	298	63	16792	4.47214	1	0.210209	36.9129
GOTERM_BP_DIRECT	GO:0048469~cell maturation	4	1.33333	0.0254399	P30530, Q13467, P11362, P35222	AXL, FZD5, FGFR1, CTNNB1	298	36	16792	6.261	1	0.21083	37.0998
GOTERM_BP_DIRECT	GO:0048813~dendrite morphogenesis	4	1.33333	0.0273317	P05556, Q8IZP0, P06241, P63000	ITGB1, ABI1, FYN, RAC1	298	37	16792	6.09178	1	0.224186	39.2606
GOTERM_BP_DIRECT	GO:0034605~cellular response to heat	4	1.33333	0.0273317	Q92769, P05230, P63165, P07948	HDAC2, FGF1, SUMO1, LYN	298	37	16792	6.09178	1	0.224186	39.2606
GOTERM_BP_DIRECT	GO:0002437~inflammatory response to antigenic stimulus	3	1	0.0281267	P46531, P26583, Q06330	NOTCH1, HMGB2, RBPJ	298	15	16792	11.2698	1	0.229358	40.1476
GOTERM_BP_DIRECT	GO:0030214~hyaluronan catabolic process	3	1	0.0281267	P09038, P16070, P01137	FGF2, CD44, TGFB1	298	15	16792	11.2698	1	0.229358	40.1476
GOTERM_BP_DIRECT	GO:1904707~positive regulation of vascular smooth muscle cell proliferation	3	1	0.0281267	P36894, Q99683, O60674	BMPR1A, MAP3K5, JAK2	298	15	16792	11.2698	1	0.229358	40.1476
GOTERM_BP_DIRECT	GO:0032469~endoplasmic reticulum calcium ion homeostasis	3	1	0.0281267	P49768, Q14643, P29590	PSEN1, ITPR1, PML	298	15	16792	11.2698	1	0.229358	40.1476
GOTERM_BP_DIRECT	GO:0060441~epithelial tube branching involved in lung morphogenesis	3	1	0.0281267	P01116, P12644, P35222	KRAS, BMP4, CTNNB1	298	15	16792	11.2698	1	0.229358	40.1476
GOTERM_BP_DIRECT	GO:0048714~positive regulation of oligodendrocyte differentiation	3	1	0.0281267	Q13547, Q92769, O60603	HDAC1, HDAC2, TLR2	298	15	16792	11.2698	1	0.229358	40.1476
GOTERM_BP_DIRECT	GO:0008631~intrinsic apoptotic signaling pathway in response to oxidative stress	3	1	0.0281267	Q99683, O60674, P29590	MAP3K5, JAK2, PML	298	15	16792	11.2698	1	0.229358	40.1476
GOTERM_BP_DIRECT	GO:0033627~cell adhesion mediated by integrin	3	1	0.0281267	P05556, P35555, P05106	ITGB1, FBN1, ITGB3	298	15	16792	11.2698	1	0.229358	40.1476
GOTERM_BP_DIRECT	GO:0045725~positive regulation of glycogen biosynthetic process	3	1	0.0281267	Q9Y4H2, P06213, P35568	IRS2, INSR, IRS1	298	15	16792	11.2698	1	0.229358	40.1476
GOTERM_BP_DIRECT	GO:0030522~intracellular receptor signaling pathway	4	1.33333	0.0292964	P10275, Q13285, P24468, P40763	AR, NR5A1, NR2F2, STAT3	298	38	16792	5.93147	1	0.237154	41.4304
GOTERM_BP_DIRECT	GO:0009790~embryo development	4	1.33333	0.0292964	P20936, O15230, Q658W2, Q05397, P61812	RASA1, LAMA5, DKFZp666O0110, PTK2, TGFB2	298	38	16792	5.93147	1	0.237154	41.4304
GOTERM_BP_DIRECT	GO:0008625~extrinsic apoptotic signaling pathway via death domain receptors	4	1.33333	0.0292964	P19438, P27986, Q5VWQ8, Q9UER7	TNFRSF1A, PIK3R1, DAB2IP, DAXX	298	38	16792	5.93147	1	0.237154	41.4304
GOTERM_BP_DIRECT	GO:0001942~hair follicle development	4	1.33333	0.0292964	O15230, P61812, P00533, Q07889	LAMA5, TGFB2, EGFR, SOS1	298	38	16792	5.93147	1	0.237154	41.4304
GOTERM_BP_DIRECT	GO:0050790~regulation of catalytic activity	5	1.66667	0.0293679	Q66LE6, P10275, P42768, Q00005, Q96T49	PPP2R2D, AR, WAS, PPP2R2B, PPP1R16B	298	66	16792	4.26886	1	0.237034	41.508
GOTERM_BP_DIRECT	GO:0030593~neutrophil chemotaxis	5	1.66667	0.0293679	Q9UKW4, O00329, P15498, P48736, P61812	VAV3, PIK3CD, VAV1, PIK3CG, TGFB2	298	66	16792	4.26886	1	0.237034	41.508
GOTERM_BP_DIRECT	GO:0032868~response to insulin	5	1.66667	0.0308127	Q96EB6, Q13322, O60603, P35568, P07948	SIRT1, GRB10, TLR2, IRS1, LYN	298	67	16792	4.20515	1	0.24663	43.0548
GOTERM_BP_DIRECT	GO:0008219~cell death	4	1.33333	0.0313339	P10909, P61812, P78344, Q16584	CLU, TGFB2, EIF4G2, MAP3K11	298	39	16792	5.77938	1	0.249633	43.6032
GOTERM_BP_DIRECT	GO:0030949~positive regulation of vascular endothelial growth factor receptor signaling pathway	3	1	0.0317754	Q13322, P17948, P05106	GRB10, FLT1, ITGB3	298	16	16792	10.5654	1	0.252055	44.064
GOTERM_BP_DIRECT	GO:0031396~regulation of protein ubiquitination	3	1	0.0317754	P07900, P36897, Q9UER7	HSP90AA1, TGFBR1, DAXX	298	16	16792	10.5654	1	0.252055	44.064
GOTERM_BP_DIRECT	GO:0035162~embryonic hemopoiesis	3	1	0.0317754	P10721, P35968, P37173	KIT, KDR, TGFBR2	298	16	16792	10.5654	1	0.252055	44.064
GOTERM_BP_DIRECT	GO:0010592~positive regulation of lamellipodium assembly	3	1	0.0317754	P07900, P15153, P63000	HSP90AA1, RAC2, RAC1	298	16	16792	10.5654	1	0.252055	44.064
GOTERM_BP_DIRECT	GO:1900006~positive regulation of dendrite development	3	1	0.0317754	P46940, Q5VWQ8, P00519	IQGAP1, DAB2IP, ABL1	298	16	16792	10.5654	1	0.252055	44.064
GOTERM_BP_DIRECT	GO:0031175~neuron projection development	6	2	0.0323532	P12830, Q14289, P13591, P05067, P34925, P07948	CDH1, PTK2B, NCAM1, APP, RYK, LYN	298	100	16792	3.38094	1	0.255397	44.6615
GOTERM_BP_DIRECT	GO:0030218~erythrocyte differentiation	4	1.33333	0.0334438	P10721, O60674, P12644, P07948	KIT, JAK2, BMP4, LYN	298	40	16792	5.6349	1	0.262213	45.7729
GOTERM_BP_DIRECT	GO:1901215~negative regulation of neuron death	4	1.33333	0.0334438	Q96EB6, P10912, P35222, P40763	SIRT1, GHR, CTNNB1, STAT3	298	40	16792	5.6349	1	0.262213	45.7729
GOTERM_BP_DIRECT	GO:0032071~regulation of endodeoxyribonuclease activity	2	0.666667	0.0350622	Q96EB6, P06748	SIRT1, NPM1	298	2	16792	56.349	1	0.272489	47.3834
GOTERM_BP_DIRECT	GO:0033277~abortive mitotic cell cycle	2	0.666667	0.0350622	P29350, Q06124	PTPN6, PTPN11	298	2	16792	56.349	1	0.272489	47.3834
GOTERM_BP_DIRECT	GO:1905075~positive regulation of occluding junction disassembly	2	0.666667	0.0350622	P36897, P10600	TGFBR1, TGFB3	298	2	16792	56.349	1	0.272489	47.3834
GOTERM_BP_DIRECT	GO:0060502~epithelial cell proliferation involved in lung morphogenesis	2	0.666667	0.0350622	Q02750, P12644	MAP2K1, BMP4	298	2	16792	56.349	1	0.272489	47.3834
GOTERM_BP_DIRECT	GO:0042704~uterine wall breakdown	2	0.666667	0.0350622	P10600, P61812	TGFB3, TGFB2	298	2	16792	56.349	1	0.272489	47.3834
GOTERM_BP_DIRECT	GO:0060979~vasculogenesis involved in coronary vascular morphogenesis	2	0.666667	0.0350622	P46531, Q03167	NOTCH1, TGFBR3	298	2	16792	56.349	1	0.272489	47.3834
GOTERM_BP_DIRECT	GO:0035747~natural killer cell chemotaxis	2	0.666667	0.0350622	O00329, P48736	PIK3CD, PIK3CG	298	2	16792	56.349	1	0.272489	47.3834
GOTERM_BP_DIRECT	GO:1905005~regulation of epithelial to mesenchymal transition involved in endocardial cushion formation	2	0.666667	0.0350622	P10600, P01137	TGFB3, TGFB1	298	2	16792	56.349	1	0.272489	47.3834
GOTERM_BP_DIRECT	GO:0050867~positive regulation of cell activation	2	0.666667	0.0350622	O60674, P29279	JAK2, CTGF	298	2	16792	56.349	1	0.272489	47.3834
GOTERM_BP_DIRECT	GO:0003160~endocardium morphogenesis	2	0.666667	0.0350622	P46531, Q06330	NOTCH1, RBPJ	298	2	16792	56.349	1	0.272489	47.3834
GOTERM_BP_DIRECT	GO:1905065~positive regulation of vascular smooth muscle cell differentiation	2	0.666667	0.0350622	P10721, P17813	KIT, ENG	298	2	16792	56.349	1	0.272489	47.3834
GOTERM_BP_DIRECT	GO:0030825~positive regulation of cGMP metabolic process	2	0.666667	0.0350622	Q14332, P41221	FZD2, WNT5A	298	2	16792	56.349	1	0.272489	47.3834
GOTERM_BP_DIRECT	GO:0086098~angiotensin-activated signaling pathway involved in heart process	2	0.666667	0.0350622	P12931, Q03135	SRC, CAV1	298	2	16792	56.349	1	0.272489	47.3834
GOTERM_BP_DIRECT	GO:1902728~positive regulation of growth factor dependent skeletal muscle satellite cell proliferation	2	0.666667	0.0350622	O60674, P40763	JAK2, STAT3	298	2	16792	56.349	1	0.272489	47.3834
GOTERM_BP_DIRECT	GO:0038162~erythropoietin-mediated signaling pathway	2	0.666667	0.0350622	P10721, P19235	KIT, EPOR	298	2	16792	56.349	1	0.272489	47.3834
GOTERM_BP_DIRECT	GO:0060599~lateral sprouting involved in mammary gland duct morphogenesis	2	0.666667	0.0350622	P10275, P41221	AR, WNT5A	298	2	16792	56.349	1	0.272489	47.3834
GOTERM_BP_DIRECT	GO:0036493~positive regulation of translation in response to endoplasmic reticulum stress	2	0.666667	0.0350622	O43639, P16333	NCK2, NCK1	298	2	16792	56.349	1	0.272489	47.3834
GOTERM_BP_DIRECT	GO:0010665~regulation of cardiac muscle cell apoptotic process	2	0.666667	0.0350622	P36894, P17813	BMPR1A, ENG	298	2	16792	56.349	1	0.272489	47.3834
GOTERM_BP_DIRECT	GO:0036518~chemorepulsion of dopaminergic neuron axon	2	0.666667	0.0350622	P41221, P34925	WNT5A, RYK	298	2	16792	56.349	1	0.272489	47.3834
GOTERM_BP_DIRECT	GO:0070483~detection of hypoxia	2	0.666667	0.0350622	P17813, P10600	ENG, TGFB3	298	2	16792	56.349	1	0.272489	47.3834
GOTERM_BP_DIRECT	GO:0019049~evasion or tolerance of host defenses by virus	2	0.666667	0.0350622	P84022, P01137	SMAD3, TGFB1	298	2	16792	56.349	1	0.272489	47.3834
GOTERM_BP_DIRECT	GO:0048378~regulation of lateral mesodermal cell fate specification	2	0.666667	0.0350622	P36894, P11362	BMPR1A, FGFR1	298	2	16792	56.349	1	0.272489	47.3834
GOTERM_BP_DIRECT	GO:2000017~positive regulation of determination of dorsal identity	2	0.666667	0.0350622	Q04771, P35222	ACVR1, CTNNB1	298	2	16792	56.349	1	0.272489	47.3834
GOTERM_BP_DIRECT	GO:0048340~paraxial mesoderm morphogenesis	2	0.666667	0.0350622	Q15796, P84022	SMAD2, SMAD3	298	2	16792	56.349	1	0.272489	47.3834
GOTERM_BP_DIRECT	GO:0051563~smooth endoplasmic reticulum calcium ion homeostasis	2	0.666667	0.0350622	P49768, P05067	PSEN1, APP	298	2	16792	56.349	1	0.272489	47.3834
GOTERM_BP_DIRECT	GO:0031647~regulation of protein stability	5	1.66667	0.0353949	P10619, P60953, P28482, P01116, P63165	CTSA, CDC42, MAPK1, KRAS, SUMO1	298	70	16792	4.02493	1	0.274026	47.7089
GOTERM_BP_DIRECT	GO:0055093~response to hyperoxia	3	1	0.035599	Q13547, P09619, Q92769	HDAC1, PDGFRB, HDAC2	298	17	16792	9.94394	1	0.274694	47.9075
GOTERM_BP_DIRECT	GO:0032331~negative regulation of chondrocyte differentiation	3	1	0.035599	P36897, P12644, P35222	TGFBR1, BMP4, CTNNB1	298	17	16792	9.94394	1	0.274694	47.9075
GOTERM_BP_DIRECT	GO:0048568~embryonic organ development	3	1	0.035599	P36894, Q8WW38, Q9Y6I3	BMPR1A, ZFPM2, EPN1	298	17	16792	9.94394	1	0.274694	47.9075
GOTERM_BP_DIRECT	GO:0031333~negative regulation of protein complex assembly	3	1	0.035599	P60953, P49841, Q05513	CDC42, GSK3B, PRKCZ	298	17	16792	9.94394	1	0.274694	47.9075
GOTERM_BP_DIRECT	GO:2000114~regulation of establishment of cell polarity	3	1	0.035599	P33151, Q14289, O75116	CDH5, PTK2B, ROCK2	298	17	16792	9.94394	1	0.274694	47.9075
GOTERM_BP_DIRECT	GO:0030521~androgen receptor signaling pathway	4	1.33333	0.0356258	P10275, Q9UER7, P35222, O75925	AR, DAXX, CTNNB1, PIAS1	298	41	16792	5.49746	1	0.274181	47.9336
GOTERM_BP_DIRECT	GO:0031397~negative regulation of protein ubiquitination	4	1.33333	0.0356258	O15105, P06241, Q03135, Q9UK41	SMAD7, FYN, CAV1, VPS28	298	41	16792	5.49746	1	0.274181	47.9336
GOTERM_BP_DIRECT	GO:0006955~immune response	14	4.66667	0.0363909	P36894, P42768, P43626, P16410, Q03167, P84022, O43561, P19438, P08069, P46531, P43403, P15498, O60603, P20273	BMPR1A, WAS, KIR2DL1, CTLA4, TGFBR3, SMAD3, LAT, TNFRSF1A, IGF1R, NOTCH1, ZAP70, VAV1, TLR2, CD22	298	421	16792	1.87384	1	0.278554	48.6718
GOTERM_BP_DIRECT	GO:0050870~positive regulation of T cell activation	3	1	0.03959	O43318, P06239, Q9Y4K3	MAP3K7, LCK, TRAF6	298	18	16792	9.3915	1	0.298643	51.6527
GOTERM_BP_DIRECT	GO:0048854~brain morphogenesis	3	1	0.03959	Q9BYB0, P49768, P19022	SHANK3, PSEN1, CDH2	298	18	16792	9.3915	1	0.298643	51.6527
GOTERM_BP_DIRECT	GO:0010596~negative regulation of endothelial cell migration	3	1	0.03959	Q5VWQ8, P37023, P24468	DAB2IP, ACVRL1, NR2F2	298	18	16792	9.3915	1	0.298643	51.6527
GOTERM_BP_DIRECT	GO:0001935~endothelial cell proliferation	3	1	0.03959	Q02763, P42338, Q13873	TEK, PIK3CB, BMPR2	298	18	16792	9.3915	1	0.298643	51.6527
GOTERM_BP_DIRECT	GO:0010971~positive regulation of G2/M transition of mitotic cell cycle	3	1	0.03959	Q6STE5, Q9BTC8, P05067	SMARCD3, MTA3, APP	298	18	16792	9.3915	1	0.298643	51.6527
GOTERM_BP_DIRECT	GO:0048169~regulation of long-term neuronal synaptic plasticity	3	1	0.03959	Q05586, P01116, P01112	GRIN1, KRAS, HRAS	298	18	16792	9.3915	1	0.298643	51.6527
GOTERM_BP_DIRECT	GO:0036342~post-anal tail morphogenesis	3	1	0.03959	P29317, P41221, Q15363	EPHA2, WNT5A, TMED2	298	18	16792	9.3915	1	0.298643	51.6527
GOTERM_BP_DIRECT	GO:0006103~2-oxoglutarate metabolic process	3	1	0.03959	P51692, P10912, P42229	STAT5B, GHR, STAT5A	298	18	16792	9.3915	1	0.298643	51.6527
GOTERM_BP_DIRECT	GO:0071901~negative regulation of protein serine/threonine kinase activity	3	1	0.03959	Q5VWQ8, P49918, P00519	DAB2IP, CDKN1C, ABL1	298	18	16792	9.3915	1	0.298643	51.6527
GOTERM_BP_DIRECT	GO:0007250~activation of NF-kappaB-inducing kinase activity	3	1	0.03959	O43318, Q9BUZ4, Q9Y4K3	MAP3K7, TRAF4, TRAF6	298	18	16792	9.3915	1	0.298643	51.6527
GOTERM_BP_DIRECT	GO:0034613~cellular protein localization	4	1.33333	0.0402042	P60953, P41221, P35221, P35222	CDC42, WNT5A, CTNNA1, CTNNB1	298	43	16792	5.24177	1	0.301832	52.2059
GOTERM_BP_DIRECT	GO:1904837~beta-catenin-TCF complex assembly	4	1.33333	0.0402042	Q13547, Q09472, P35222, Q9Y4A5	HDAC1, EP300, CTNNB1, TRRAP	298	43	16792	5.24177	1	0.301832	52.2059
GOTERM_BP_DIRECT	GO:0031623~receptor internalization	4	1.33333	0.0402042	P62993, P05556, P10912, Q03135	GRB2, ITGB1, GHR, CAV1	298	43	16792	5.24177	1	0.301832	52.2059
GOTERM_BP_DIRECT	GO:0009791~post-embryonic development	5	1.66667	0.0403508	P36897, Q15796, P49768, Q14643, P12644	TGFBR1, SMAD2, PSEN1, ITPR1, BMP4	298	73	16792	3.85952	1	0.302027	52.3371
GOTERM_BP_DIRECT	GO:0001889~liver development	5	1.66667	0.042086	P46531, P42336, Q03167, P01116, P84022	NOTCH1, PIK3CA, TGFBR3, KRAS, SMAD3	298	74	16792	3.80736	1	0.312214	53.864
GOTERM_BP_DIRECT	GO:0043434~response to peptide hormone	4	1.33333	0.0425996	Q02763, P42224, P29279, P35568	TEK, STAT1, CTGF, IRS1	298	44	16792	5.12264	1	0.314661	54.307
GOTERM_BP_DIRECT	GO:0030220~platelet formation	3	1	0.0437416	P29350, Q09472, Q06124	PTPN6, EP300, PTPN11	298	19	16792	8.89721	1	0.320957	55.2777
GOTERM_BP_DIRECT	GO:0046579~positive regulation of Ras protein signal transduction	3	1	0.0437416	P09603, P04629, P01112	CSF1, NTRK1, HRAS	298	19	16792	8.89721	1	0.320957	55.2777
GOTERM_BP_DIRECT	GO:0051493~regulation of cytoskeleton organization	3	1	0.0437416	Q658W2, Q05397, P28482, P27361	DKFZp666O0110, PTK2, MAPK1, MAPK3	298	19	16792	8.89721	1	0.320957	55.2777
GOTERM_BP_DIRECT	GO:0032332~positive regulation of chondrocyte differentiation	3	1	0.0437416	P37023, O00238, P84022	ACVRL1, BMPR1B, SMAD3	298	19	16792	8.89721	1	0.320957	55.2777
GOTERM_BP_DIRECT	GO:0030325~adrenal gland development	3	1	0.0437416	Q13285, P49918, P06213	NR5A1, CDKN1C, INSR	298	19	16792	8.89721	1	0.320957	55.2777
GOTERM_BP_DIRECT	GO:0007623~circadian rhythm	5	1.66667	0.0438628	Q16620, Q09472, P49841, P04629, P00533	NTRK2, EP300, GSK3B, NTRK1, EGFR	298	75	16792	3.7566	1	0.320938	55.3796
GOTERM_BP_DIRECT	GO:0034976~response to endoplasmic reticulum stress	5	1.66667	0.0438628	P27986, Q99683, P07237, P00519, O00459	PIK3R1, MAP3K5, P4HB, ABL1, PIK3R2	298	75	16792	3.7566	1	0.320938	55.3796
GOTERM_BP_DIRECT	GO:0006687~glycosphingolipid metabolic process	4	1.33333	0.045065	P10721, P16278, P10619, Q99519	KIT, GLB1, CTSA, NEU1	298	45	16792	5.0088	1	0.327498	56.3783
GOTERM_BP_DIRECT	GO:0030216~keratinocyte differentiation	5	1.66667	0.0456812	P46531, P29317, P41221, Q06330, Q02750	NOTCH1, EPHA2, WNT5A, RBPJ, MAP2K1	298	76	16792	3.70717	1	0.330447	56.8819
GOTERM_BP_DIRECT	GO:0001843~neural tube closure	5	1.66667	0.0475412	Q15363, P61812, P12644, Q9Y4K3, P01137	TMED2, TGFB2, BMP4, TRAF6, TGFB1	298	77	16792	3.65903	1	0.340769	58.3691
GOTERM_BP_DIRECT	GO:0016575~histone deacetylation	4	1.33333	0.0475998	Q96EB6, Q13547, Q92769, Q9BTC8	SIRT1, HDAC1, HDAC2, MTA3	298	46	16792	4.89991	1	0.340328	58.4152
GOTERM_BP_DIRECT	GO:0050885~neuromuscular process controlling balance	4	1.33333	0.0475998	P11274, Q9BYB0, P00519, P05067	BCR, SHANK3, ABL1, APP	298	46	16792	4.89991	1	0.340328	58.4152
GOTERM_BP_DIRECT	GO:0032729~positive regulation of interferon-gamma production	4	1.33333	0.0475998	Q13467, P41221, P17181, P01112	FZD5, WNT5A, IFNAR1, HRAS	298	46	16792	4.89991	1	0.340328	58.4152
GOTERM_BP_DIRECT	GO:0071375~cellular response to peptide hormone stimulus	3	1	0.0480466	P12931, P06241, Q03135	SRC, FYN, CAV1	298	20	16792	8.45235	1	0.342174	58.7648
GOTERM_BP_DIRECT	GO:0034614~cellular response to reactive oxygen species	3	1	0.0480466	P12931, P49023, P16234	SRC, PXN, PDGFRA	298	20	16792	8.45235	1	0.342174	58.7648
GOTERM_BP_DIRECT	GO:0008361~regulation of cell size	3	1	0.0480466	Q9UKW4, P15498, P63000	VAV3, VAV1, RAC1	298	20	16792	8.45235	1	0.342174	58.7648
GOTERM_BP_DIRECT	GO:0048545~response to steroid hormone	3	1	0.0480466	P37173, P26583, P28300	TGFBR2, HMGB2, LOX	298	20	16792	8.45235	1	0.342174	58.7648
GOTERM_BP_DIRECT	GO:0014911~positive regulation of smooth muscle cell migration	3	1	0.0480466	P12931, P09619, O14786	SRC, PDGFRB, NRP1	298	20	16792	8.45235	1	0.342174	58.7648
GOTERM_BP_DIRECT	GO:0002052~positive regulation of neuroblast proliferation	3	1	0.0480466	P46531, Q6STE5, P35222	NOTCH1, SMARCD3, CTNNB1	298	20	16792	8.45235	1	0.342174	58.7648
GOTERM_BP_DIRECT	GO:0071230~cellular response to amino acid stimulus	4	1.33333	0.0502033	Q16620, P00533, P08123, O15524	NTRK2, EGFR, COL1A2, SOCS1	298	47	16792	4.79566	1	0.353937	60.4136
GOTERM_BP_DIRECT	GO:0043647~inositol phosphate metabolic process	4	1.33333	0.0502033	Q92835, Q9P212, P16885, P19174	INPP5D, PLCE1, PLCG2, PLCG1	298	47	16792	4.79566	1	0.353937	60.4136
GOTERM_BP_DIRECT	GO:0050728~negative regulation of inflammatory response	5	1.66667	0.0513854	P19438, Q02763, P11274, P04264, P84022	TNFRSF1A, TEK, BCR, KRT1, SMAD3	298	79	16792	3.56639	1	0.359912	61.2907
GOTERM_BP_DIRECT	GO:0036023~embryonic skeletal limb joint morphogenesis	2	0.666667	0.0521311	Q8TAX0, P35222	OSR1, CTNNB1	298	3	16792	37.566	1	0.363339	61.8345
GOTERM_BP_DIRECT	GO:0043932~ossification involved in bone remodeling	2	0.666667	0.0521311	P10600, P01137	TGFB3, TGFB1	298	3	16792	37.566	1	0.363339	61.8345
GOTERM_BP_DIRECT	GO:0003256~regulation of transcription from RNA polymerase II promoter involved in myocardial precursor cell differentiation	2	0.666667	0.0521311	P46531, Q06330	NOTCH1, RBPJ	298	3	16792	37.566	1	0.363339	61.8345
GOTERM_BP_DIRECT	GO:0023051~regulation of signaling	2	0.666667	0.0521311	P22681, Q13191	CBL, CBLB	298	3	16792	37.566	1	0.363339	61.8345
GOTERM_BP_DIRECT	GO:0042977~activation of JAK2 kinase activity	2	0.666667	0.0521311	O60674, P10912	JAK2, GHR	298	3	16792	37.566	1	0.363339	61.8345
GOTERM_BP_DIRECT	GO:0045726~positive regulation of integrin biosynthetic process	2	0.666667	0.0521311	P10275, P61812	AR, TGFB2	298	3	16792	37.566	1	0.363339	61.8345
GOTERM_BP_DIRECT	GO:0003340~negative regulation of mesenchymal to epithelial transition involved in metanephros morphogenesis	2	0.666667	0.0521311	P42224, P35222	STAT1, CTNNB1	298	3	16792	37.566	1	0.363339	61.8345
GOTERM_BP_DIRECT	GO:0002679~respiratory burst involved in defense response	2	0.666667	0.0521311	O00329, P48736	PIK3CD, PIK3CG	298	3	16792	37.566	1	0.363339	61.8345
GOTERM_BP_DIRECT	GO:0002513~tolerance induction to self antigen	2	0.666667	0.0521311	P01137, P07948	TGFB1, LYN	298	3	16792	37.566	1	0.363339	61.8345
GOTERM_BP_DIRECT	GO:0061308~cardiac neural crest cell development involved in heart development	2	0.666667	0.0521311	P28482, P27361	MAPK1, MAPK3	298	3	16792	37.566	1	0.363339	61.8345
GOTERM_BP_DIRECT	GO:0001838~embryonic epithelial tube formation	2	0.666667	0.0521311	Q9BYB0, P07949	SHANK3, RET	298	3	16792	37.566	1	0.363339	61.8345
GOTERM_BP_DIRECT	GO:0060312~regulation of blood vessel remodeling	2	0.666667	0.0521311	P35916, P01137	FLT4, TGFB1	298	3	16792	37.566	1	0.363339	61.8345
GOTERM_BP_DIRECT	GO:0000189~MAPK import into nucleus	2	0.666667	0.0521311	P28482, P27361	MAPK1, MAPK3	298	3	16792	37.566	1	0.363339	61.8345
GOTERM_BP_DIRECT	GO:0072133~metanephric mesenchyme morphogenesis	2	0.666667	0.0521311	Q8TAX0, Q13485	OSR1, SMAD4	298	3	16792	37.566	1	0.363339	61.8345
GOTERM_BP_DIRECT	GO:2000544~regulation of endothelial cell chemotaxis to fibroblast growth factor	2	0.666667	0.0521311	P09038, P05230	FGF2, FGF1	298	3	16792	37.566	1	0.363339	61.8345
GOTERM_BP_DIRECT	GO:0038161~prolactin signaling pathway	2	0.666667	0.0521311	P51692, P42229	STAT5B, STAT5A	298	3	16792	37.566	1	0.363339	61.8345
GOTERM_BP_DIRECT	GO:0072277~metanephric glomerular capillary formation	2	0.666667	0.0521311	P09619, P16234	PDGFRB, PDGFRA	298	3	16792	37.566	1	0.363339	61.8345
GOTERM_BP_DIRECT	GO:1902309~negative regulation of peptidyl-serine dephosphorylation	2	0.666667	0.0521311	P62258, Q96T49	YWHAE, PPP1R16B	298	3	16792	37.566	1	0.363339	61.8345
GOTERM_BP_DIRECT	GO:0038145~macrophage colony-stimulating factor signaling pathway	2	0.666667	0.0521311	P09603, P07333	CSF1, CSF1R	298	3	16792	37.566	1	0.363339	61.8345
GOTERM_BP_DIRECT	GO:0070278~extracellular matrix constituent secretion	2	0.666667	0.0521311	P17813, P29279	ENG, CTGF	298	3	16792	37.566	1	0.363339	61.8345
GOTERM_BP_DIRECT	GO:0060374~mast cell differentiation	2	0.666667	0.0521311	P10721, O00329	KIT, PIK3CD	298	3	16792	37.566	1	0.363339	61.8345
GOTERM_BP_DIRECT	GO:1904888~cranial skeletal system development	2	0.666667	0.0521311	P61812, P35222	TGFB2, CTNNB1	298	3	16792	37.566	1	0.363339	61.8345
GOTERM_BP_DIRECT	GO:0021697~cerebellar cortex formation	2	0.666667	0.0521311	Q06124, Q02750	PTPN11, MAP2K1	298	3	16792	37.566	1	0.363339	61.8345
GOTERM_BP_DIRECT	GO:0060350~endochondral bone morphogenesis	2	0.666667	0.0521311	O00238, Q13873	BMPR1B, BMPR2	298	3	16792	37.566	1	0.363339	61.8345
GOTERM_BP_DIRECT	GO:0090135~actin filament branching	2	0.666667	0.0521311	P60953, P00519	CDC42, ABL1	298	3	16792	37.566	1	0.363339	61.8345
GOTERM_BP_DIRECT	GO:0038091~positive regulation of cell proliferation by VEGF-activated platelet derived growth factor receptor signaling pathway	2	0.666667	0.0521311	P09619, P16234	PDGFRB, PDGFRA	298	3	16792	37.566	1	0.363339	61.8345
GOTERM_BP_DIRECT	GO:0009912~auditory receptor cell fate commitment	2	0.666667	0.0521311	P46531, Q06330	NOTCH1, RBPJ	298	3	16792	37.566	1	0.363339	61.8345
GOTERM_BP_DIRECT	GO:0007181~transforming growth factor beta receptor complex assembly	2	0.666667	0.0521311	Q06828, Q03167	FMOD, TGFBR3	298	3	16792	37.566	1	0.363339	61.8345
GOTERM_BP_DIRECT	GO:0090500~endocardial cushion to mesenchymal transition	2	0.666667	0.0521311	P37023, P17813	ACVRL1, ENG	298	3	16792	37.566	1	0.363339	61.8345
GOTERM_BP_DIRECT	GO:1902731~negative regulation of chondrocyte proliferation	2	0.666667	0.0521311	O00238, Q13873	BMPR1B, BMPR2	298	3	16792	37.566	1	0.363339	61.8345
GOTERM_BP_DIRECT	GO:2000195~negative regulation of female gonad development	2	0.666667	0.0521311	Q13285, Q8WW38	NR5A1, ZFPM2	298	3	16792	37.566	1	0.363339	61.8345
GOTERM_BP_DIRECT	GO:0070932~histone H3 deacetylation	3	1	0.0524986	Q96EB6, Q13547, Q92769	SIRT1, HDAC1, HDAC2	298	21	16792	8.04986	1	0.364602	62.0998
GOTERM_BP_DIRECT	GO:0030879~mammary gland development	3	1	0.0524986	Q9Y4H2, P10600, Q03135	IRS2, TGFB3, CAV1	298	21	16792	8.04986	1	0.364602	62.0998
GOTERM_BP_DIRECT	GO:0007420~brain development	8	2.66667	0.0528249	Q9Y4H2, P11274, P37173, P19235, P53708, O60716, Q06124, Q13873	IRS2, BCR, TGFBR2, EPOR, ITGA8, CTNND1, PTPN11, BMPR2	298	190	16792	2.37259	1	0.365625	62.3339
GOTERM_BP_DIRECT	GO:0035176~social behavior	4	1.33333	0.0528747	Q9BYB0, Q05586, P01116, P01112	SHANK3, GRIN1, KRAS, HRAS	298	48	16792	4.69575	1	0.365093	62.3696
GOTERM_BP_DIRECT	GO:0001558~regulation of cell growth	5	1.66667	0.0533695	P56945, Q9P212, Q9UBX5, P29279, O15085	BCAR1, PLCE1, FBLN5, CTGF, ARHGEF11	298	80	16792	3.52181	1	0.367048	62.7217
GOTERM_BP_DIRECT	GO:0009952~anterior/posterior pattern specification	5	1.66667	0.0533695	P46109, P36897, Q15796, P24468, Q13873	CRKL, TGFBR1, SMAD2, NR2F2, BMPR2	298	80	16792	3.52181	1	0.367048	62.7217
GOTERM_BP_DIRECT	GO:0043085~positive regulation of catalytic activity	5	1.66667	0.0553948	P10619, P49768, P48736, Q03135, P06748	CTSA, PSEN1, PIK3CG, CAV1, NPM1	298	81	16792	3.47833	1	0.377427	64.1308
GOTERM_BP_DIRECT	GO:0042752~regulation of circadian rhythm	4	1.33333	0.0556134	O75116, P45984, P29590, P45983	ROCK2, MAPK9, PML, MAPK8	298	49	16792	4.59992	1	0.377799	64.2799
GOTERM_BP_DIRECT	GO:0007166~cell surface receptor signaling pathway	10	3.33333	0.0557412	P22681, P04626, Q14289, Q13191, P08581, P15391, Q16539, Q99704, P00533, P01112	CBL, ERBB2, PTK2B, CBLB, MET, CD19, MAPK14, DOK1, EGFR, HRAS	298	274	16792	2.05653	1	0.377676	64.3667
GOTERM_BP_DIRECT	GO:0051000~positive regulation of nitric-oxide synthase activity	3	1	0.0570909	P03372, Q14289, P01116	ESR1, PTK2B, KRAS	298	22	16792	7.68395	1	0.384165	65.2721
GOTERM_BP_DIRECT	GO:0019827~stem cell population maintenance	4	1.33333	0.0584184	P10721, P36894, P26196, P35222	KIT, BMPR1A, DDX6, CTNNB1	298	50	16792	4.50792	1	0.390443	66.1413
GOTERM_BP_DIRECT	GO:0006919~activation of cysteine-type endopeptidase activity involved in apoptotic process	5	1.66667	0.0595683	P06239, O60674, P84022, P07949, P29590	LCK, JAK2, SMAD3, RET, PML	298	83	16792	3.39452	1	0.395698	66.8775
GOTERM_BP_DIRECT	GO:0019722~calcium-mediated signaling	4	1.33333	0.061289	Q9P212, P16885, P19174, O43561	PLCE1, PLCG2, PLCG1, LAT	298	51	16792	4.41953	1	0.403858	67.9511
GOTERM_BP_DIRECT	GO:0045662~negative regulation of myoblast differentiation	3	1	0.0618173	P46531, P12644, P01137	NOTCH1, BMP4, TGFB1	298	23	16792	7.34987	1	0.405747	68.274
GOTERM_BP_DIRECT	GO:0016239~positive regulation of macroautophagy	3	1	0.0618173	Q96EB6, P35968, Q13501	SIRT1, KDR, SQSTM1	298	23	16792	7.34987	1	0.405747	68.274
GOTERM_BP_DIRECT	GO:0050770~regulation of axonogenesis	3	1	0.0618173	Q06828, Q05586, P07949	FMOD, GRIN1, RET	298	23	16792	7.34987	1	0.405747	68.274
GOTERM_BP_DIRECT	GO:0090398~cellular senescence	3	1	0.0618173	Q02750, P29590, P01112	MAP2K1, PML, HRAS	298	23	16792	7.34987	1	0.405747	68.274
GOTERM_BP_DIRECT	GO:0008544~epidermis development	5	1.66667	0.0639044	Q13480, P42768, P13647, P29279, P06213	GAB1, WAS, KRT5, CTGF, INSR	298	85	16792	3.31465	1	0.415584	69.5201
GOTERM_BP_DIRECT	GO:0006338~chromatin remodeling	5	1.66667	0.066133	Q13547, P03372, Q6STE5, Q92769, Q9UER7	HDAC1, ESR1, SMARCD3, HDAC2, DAXX	298	86	16792	3.2761	1	0.425936	70.7996
GOTERM_BP_DIRECT	GO:0070371~ERK1 and ERK2 cascade	3	1	0.0666716	P28482, P27361, Q02750	MAPK1, MAPK3, MAP2K1	298	24	16792	7.04362	1	0.427746	71.1011
GOTERM_BP_DIRECT	GO:0030010~establishment of cell polarity	3	1	0.0666716	Q658W2, Q05397, O15085, Q05513	DKFZp666O0110, PTK2, ARHGEF11, PRKCZ	298	24	16792	7.04362	1	0.427746	71.1011
GOTERM_BP_DIRECT	GO:0048041~focal adhesion assembly	3	1	0.0666716	O15230, Q14289, Q14155	LAMA5, PTK2B, ARHGEF7	298	24	16792	7.04362	1	0.427746	71.1011
GOTERM_BP_DIRECT	GO:0072672~neutrophil extravasation	2	0.666667	0.068899	O00329, P48736	PIK3CD, PIK3CG	298	4	16792	28.1745	1	0.437822	72.3171
GOTERM_BP_DIRECT	GO:0060684~epithelial-mesenchymal cell signaling	2	0.666667	0.068899	P60953, P12644	CDC42, BMP4	298	4	16792	28.1745	1	0.437822	72.3171
GOTERM_BP_DIRECT	GO:0003219~cardiac right ventricle formation	2	0.666667	0.068899	P46531, Q6STE5	NOTCH1, SMARCD3	298	4	16792	28.1745	1	0.437822	72.3171
GOTERM_BP_DIRECT	GO:0045217~cell-cell junction maintenance	2	0.666667	0.068899	P07333, Q9NPB6	CSF1R, PARD6A	298	4	16792	28.1745	1	0.437822	72.3171
GOTERM_BP_DIRECT	GO:1901203~positive regulation of extracellular matrix assembly	2	0.666667	0.068899	P84022, P01137	SMAD3, TGFB1	298	4	16792	28.1745	1	0.437822	72.3171
GOTERM_BP_DIRECT	GO:0022009~central nervous system vasculogenesis	2	0.666667	0.068899	P17813, P35222	ENG, CTNNB1	298	4	16792	28.1745	1	0.437822	72.3171
GOTERM_BP_DIRECT	GO:0060571~morphogenesis of an epithelial fold	2	0.666667	0.068899	P10275, P00533	AR, EGFR	298	4	16792	28.1745	1	0.437822	72.3171
GOTERM_BP_DIRECT	GO:0038127~ERBB signaling pathway	2	0.666667	0.068899	Q06124, P28482	PTPN11, MAPK1	298	4	16792	28.1745	1	0.437822	72.3171
GOTERM_BP_DIRECT	GO:0007258~JUN phosphorylation	2	0.666667	0.068899	P45984, P45983	MAPK9, MAPK8	298	4	16792	28.1745	1	0.437822	72.3171
GOTERM_BP_DIRECT	GO:0061419~positive regulation of transcription from RNA polymerase II promoter in response to hypoxia	2	0.666667	0.068899	P46531, Q06330	NOTCH1, RBPJ	298	4	16792	28.1745	1	0.437822	72.3171
GOTERM_BP_DIRECT	GO:0060965~negative regulation of gene silencing by miRNA	2	0.666667	0.068899	Q15717, P01137	ELAVL1, TGFB1	298	4	16792	28.1745	1	0.437822	72.3171
GOTERM_BP_DIRECT	GO:0051835~positive regulation of synapse structural plasticity	2	0.666667	0.068899	P60953, Q9BYB0	CDC42, SHANK3	298	4	16792	28.1745	1	0.437822	72.3171
GOTERM_BP_DIRECT	GO:2000546~positive regulation of endothelial cell chemotaxis to fibroblast growth factor	2	0.666667	0.068899	P09038, P11362	FGF2, FGFR1	298	4	16792	28.1745	1	0.437822	72.3171
GOTERM_BP_DIRECT	GO:0070849~response to epidermal growth factor	2	0.666667	0.068899	P28482, P27361	MAPK1, MAPK3	298	4	16792	28.1745	1	0.437822	72.3171
GOTERM_BP_DIRECT	GO:0060750~epithelial cell proliferation involved in mammary gland duct elongation	2	0.666667	0.068899	P03372, P41221	ESR1, WNT5A	298	4	16792	28.1745	1	0.437822	72.3171
GOTERM_BP_DIRECT	GO:0040023~establishment of nucleus localization	2	0.666667	0.068899	Q658W2, Q05397, O95631	DKFZp666O0110, PTK2, NTN1	298	4	16792	28.1745	1	0.437822	72.3171
GOTERM_BP_DIRECT	GO:0032507~maintenance of protein location in cell	2	0.666667	0.068899	Q99578, Q03135	RIT2, CAV1	298	4	16792	28.1745	1	0.437822	72.3171
GOTERM_BP_DIRECT	GO:0032732~positive regulation of interleukin-1 production	2	0.666667	0.068899	Q13547, Q92769	HDAC1, HDAC2	298	4	16792	28.1745	1	0.437822	72.3171
GOTERM_BP_DIRECT	GO:0042490~mechanoreceptor differentiation	2	0.666667	0.068899	Q16620, P04629	NTRK2, NTRK1	298	4	16792	28.1745	1	0.437822	72.3171
GOTERM_BP_DIRECT	GO:1903800~positive regulation of production of miRNAs involved in gene silencing by miRNA	2	0.666667	0.068899	Q02750, P00533	MAP2K1, EGFR	298	4	16792	28.1745	1	0.437822	72.3171
GOTERM_BP_DIRECT	GO:0060742~epithelial cell differentiation involved in prostate gland development	2	0.666667	0.068899	P10275, P35222	AR, CTNNB1	298	4	16792	28.1745	1	0.437822	72.3171
GOTERM_BP_DIRECT	GO:0006344~maintenance of chromatin silencing	2	0.666667	0.068899	Q96EB6, Q92769	SIRT1, HDAC2	298	4	16792	28.1745	1	0.437822	72.3171
GOTERM_BP_DIRECT	GO:0060263~regulation of respiratory burst	2	0.666667	0.068899	P15153, P63000	RAC2, RAC1	298	4	16792	28.1745	1	0.437822	72.3171
GOTERM_BP_DIRECT	GO:0060686~negative regulation of prostatic bud formation	2	0.666667	0.068899	P41221, P12644	WNT5A, BMP4	298	4	16792	28.1745	1	0.437822	72.3171
GOTERM_BP_DIRECT	GO:0060841~venous blood vessel development	2	0.666667	0.068899	P37023, Q13873	ACVRL1, BMPR2	298	4	16792	28.1745	1	0.437822	72.3171
GOTERM_BP_DIRECT	GO:0001880~Mullerian duct regression	2	0.666667	0.068899	P36894, Q16671	BMPR1A, AMHR2	298	4	16792	28.1745	1	0.437822	72.3171
GOTERM_BP_DIRECT	GO:0060364~frontal suture morphogenesis	2	0.666667	0.068899	P10600, P01137	TGFB3, TGFB1	298	4	16792	28.1745	1	0.437822	72.3171
GOTERM_BP_DIRECT	GO:0030578~PML body organization	2	0.666667	0.068899	P63165, P29590	SUMO1, PML	298	4	16792	28.1745	1	0.437822	72.3171
GOTERM_BP_DIRECT	GO:0090400~stress-induced premature senescence	2	0.666667	0.068899	Q96EB6, Q16539	SIRT1, MAPK14	298	4	16792	28.1745	1	0.437822	72.3171
GOTERM_BP_DIRECT	GO:0003273~cell migration involved in endocardial cushion formation	2	0.666667	0.068899	P46531, P17813	NOTCH1, ENG	298	4	16792	28.1745	1	0.437822	72.3171
GOTERM_BP_DIRECT	GO:0048511~rhythmic process	4	1.33333	0.0702855	O75116, P45984, P08047, P45983	ROCK2, MAPK9, SP1, MAPK8	298	54	16792	4.174	1	0.443657	73.0494
GOTERM_BP_DIRECT	GO:0070423~nucleotide-binding oligomerization domain containing signaling pathway	3	1	0.0716478	O43318, P0CG48, Q9Y4K3	MAP3K7, UBC, TRAF6	298	25	16792	6.76188	1	0.449295	73.7511
GOTERM_BP_DIRECT	GO:0055010~ventricular cardiac muscle tissue morphogenesis	3	1	0.0716478	O15105, Q03167, P01137	SMAD7, TGFBR3, TGFB1	298	25	16792	6.76188	1	0.449295	73.7511
GOTERM_BP_DIRECT	GO:0048709~oligodendrocyte differentiation	3	1	0.0716478	P46531, Q16620, P04626	NOTCH1, NTRK2, ERBB2	298	25	16792	6.76188	1	0.449295	73.7511
GOTERM_BP_DIRECT	GO:2001235~positive regulation of apoptotic signaling pathway	3	1	0.0716478	Q5VWQ8, P36897, P45984	DAB2IP, TGFBR1, MAPK9	298	25	16792	6.76188	1	0.449295	73.7511
GOTERM_BP_DIRECT	GO:0048589~developmental growth	3	1	0.0716478	P36894, Q13485, P84022	BMPR1A, SMAD4, SMAD3	298	25	16792	6.76188	1	0.449295	73.7511
GOTERM_BP_DIRECT	GO:0060976~coronary vasculature development	3	1	0.0716478	Q15036, P63010, P12644	SNX17, AP2B1, BMP4	298	25	16792	6.76188	1	0.449295	73.7511
GOTERM_BP_DIRECT	GO:0007565~female pregnancy	5	1.66667	0.0730582	P51692, P10600, P08047, P01137, Q9Y6I3	STAT5B, TGFB3, SP1, TGFB1, EPN1	298	89	16792	3.16567	1	0.455082	74.4594
GOTERM_BP_DIRECT	GO:0021987~cerebral cortex development	4	1.33333	0.0765942	Q16620, P62258, P19022, Q05586	NTRK2, YWHAE, CDH2, GRIN1	298	56	16792	4.02493	1	0.470592	76.1566
GOTERM_BP_DIRECT	GO:0001958~endochondral ossification	3	1	0.0767402	Q02763, P22607, P12644	TEK, FGFR3, BMP4	298	26	16792	6.50181	1	0.470358	76.2244
GOTERM_BP_DIRECT	GO:0061098~positive regulation of protein tyrosine kinase activity	3	1	0.0767402	P07333, Q8IZP0, P21860	CSF1R, ABI1, ERBB3	298	26	16792	6.50181	1	0.470358	76.2244
GOTERM_BP_DIRECT	GO:0048843~negative regulation of axon extension involved in axon guidance	3	1	0.0767402	P41221, P34925, O14786	WNT5A, RYK, NRP1	298	26	16792	6.50181	1	0.470358	76.2244
GOTERM_BP_DIRECT	GO:0032091~negative regulation of protein binding	4	1.33333	0.079839	P49841, P98082, Q03135, P45983	GSK3B, DAB2, CAV1, MAPK8	298	57	16792	3.95432	1	0.483433	77.6198
GOTERM_BP_DIRECT	GO:0032922~circadian regulation of gene expression	4	1.33333	0.079839	Q96EB6, Q13547, Q92769, P29590	SIRT1, HDAC1, HDAC2, PML	298	57	16792	3.95432	1	0.483433	77.6198
GOTERM_BP_DIRECT	GO:0043401~steroid hormone mediated signaling pathway	4	1.33333	0.079839	P03372, Q13285, P24468, P12644	ESR1, NR5A1, NR2F2, BMP4	298	57	16792	3.95432	1	0.483433	77.6198
GOTERM_BP_DIRECT	GO:0051281~positive regulation of release of sequestered calcium ion into cytosol	3	1	0.0819431	P15391, P19174, P00519	CD19, PLCG1, ABL1	298	27	16792	6.261	1	0.491819	78.5229
GOTERM_BP_DIRECT	GO:0048678~response to axon injury	3	1	0.0819431	P09038, P04629, P07948	FGF2, NTRK1, LYN	298	27	16792	6.261	1	0.491819	78.5229
GOTERM_BP_DIRECT	GO:0033077~T cell differentiation in thymus	3	1	0.0819431	P51692, Q13467, P35222	STAT5B, FZD5, CTNNB1	298	27	16792	6.261	1	0.491819	78.5229
GOTERM_BP_DIRECT	GO:0032728~positive regulation of interferon-beta production	3	1	0.0819431	P26583, P17181, O60603	HMGB2, IFNAR1, TLR2	298	27	16792	6.261	1	0.491819	78.5229
GOTERM_BP_DIRECT	GO:0060041~retina development in camera-type eye	4	1.33333	0.0831427	O15259, Q16620, O00238, P07949	NPHP1, NTRK2, BMPR1B, RET	298	58	16792	3.88614	1	0.496135	79.0222
GOTERM_BP_DIRECT	GO:1903898~negative regulation of PERK-mediated unfolded protein response	2	0.666667	0.0853713	O43639, P16333	NCK2, NCK1	298	5	16792	22.5396	1	0.504804	79.9209
GOTERM_BP_DIRECT	GO:0060744~mammary gland branching involved in thelarche	2	0.666667	0.0853713	P41221, P01137	WNT5A, TGFB1	298	5	16792	22.5396	1	0.504804	79.9209
GOTERM_BP_DIRECT	GO:1990441~negative regulation of transcription from RNA polymerase II promoter in response to endoplasmic reticulum stress	2	0.666667	0.0853713	O43639, P16333	NCK2, NCK1	298	5	16792	22.5396	1	0.504804	79.9209
GOTERM_BP_DIRECT	GO:0003161~cardiac conduction system development	2	0.666667	0.0853713	P36894, P60953	BMPR1A, CDC42	298	5	16792	22.5396	1	0.504804	79.9209
GOTERM_BP_DIRECT	GO:0060385~axonogenesis involved in innervation	2	0.666667	0.0853713	P04629, O14786	NTRK1, NRP1	298	5	16792	22.5396	1	0.504804	79.9209
GOTERM_BP_DIRECT	GO:0036035~osteoclast development	2	0.666667	0.0853713	P12931, Q38SD2	SRC, LRRK1	298	5	16792	22.5396	1	0.504804	79.9209
GOTERM_BP_DIRECT	GO:0010310~regulation of hydrogen peroxide metabolic process	2	0.666667	0.0853713	P15153, P63000	RAC2, RAC1	298	5	16792	22.5396	1	0.504804	79.9209
GOTERM_BP_DIRECT	GO:0060019~radial glial cell differentiation	2	0.666667	0.0853713	P19022, P40763	CDH2, STAT3	298	5	16792	22.5396	1	0.504804	79.9209
GOTERM_BP_DIRECT	GO:0051891~positive regulation of cardioblast differentiation	2	0.666667	0.0853713	P43694, P61812	GATA4, TGFB2	298	5	16792	22.5396	1	0.504804	79.9209
GOTERM_BP_DIRECT	GO:0036016~cellular response to interleukin-3	2	0.666667	0.0853713	P32927, P49841	CSF2RB, GSK3B	298	5	16792	22.5396	1	0.504804	79.9209
GOTERM_BP_DIRECT	GO:0060836~lymphatic endothelial cell differentiation	2	0.666667	0.0853713	P37023, Q13873	ACVRL1, BMPR2	298	5	16792	22.5396	1	0.504804	79.9209
GOTERM_BP_DIRECT	GO:0002821~positive regulation of adaptive immune response	2	0.666667	0.0853713	Q96EB6, P40189	SIRT1, IL6ST	298	5	16792	22.5396	1	0.504804	79.9209
GOTERM_BP_DIRECT	GO:0035791~platelet-derived growth factor receptor-beta signaling pathway	2	0.666667	0.0853713	P09619, P00519	PDGFRB, ABL1	298	5	16792	22.5396	1	0.504804	79.9209
GOTERM_BP_DIRECT	GO:0072602~interleukin-4 secretion	2	0.666667	0.0853713	P46531, Q06330	NOTCH1, RBPJ	298	5	16792	22.5396	1	0.504804	79.9209
GOTERM_BP_DIRECT	GO:0016202~regulation of striated muscle tissue development	2	0.666667	0.0853713	P84022, P01137	SMAD3, TGFB1	298	5	16792	22.5396	1	0.504804	79.9209
GOTERM_BP_DIRECT	GO:0051964~negative regulation of synapse assembly	2	0.666667	0.0853713	Q658W2, Q05397, P41221	DKFZp666O0110, PTK2, WNT5A	298	5	16792	22.5396	1	0.504804	79.9209
GOTERM_BP_DIRECT	GO:1904938~planar cell polarity pathway involved in axon guidance	2	0.666667	0.0853713	P41221, P34925	WNT5A, RYK	298	5	16792	22.5396	1	0.504804	79.9209
GOTERM_BP_DIRECT	GO:0071801~regulation of podosome assembly	2	0.666667	0.0853713	P12931, P08631	SRC, HCK	298	5	16792	22.5396	1	0.504804	79.9209
GOTERM_BP_DIRECT	GO:0045040~protein import into mitochondrial outer membrane	2	0.666667	0.0853713	P07900, P34932	HSP90AA1, HSPA4	298	5	16792	22.5396	1	0.504804	79.9209
GOTERM_BP_DIRECT	GO:0072162~metanephric mesenchymal cell differentiation	2	0.666667	0.0853713	Q8TAX0, P42224	OSR1, STAT1	298	5	16792	22.5396	1	0.504804	79.9209
GOTERM_BP_DIRECT	GO:0033088~negative regulation of immature T cell proliferation in thymus	2	0.666667	0.0853713	P04626, P12644	ERBB2, BMP4	298	5	16792	22.5396	1	0.504804	79.9209
GOTERM_BP_DIRECT	GO:1903912~negative regulation of endoplasmic reticulum stress-induced eIF2 alpha phosphorylation	2	0.666667	0.0853713	O43639, P16333	NCK2, NCK1	298	5	16792	22.5396	1	0.504804	79.9209
GOTERM_BP_DIRECT	GO:0042531~positive regulation of tyrosine phosphorylation of STAT protein	2	0.666667	0.0853713	P36888, P07948	FLT3, LYN	298	5	16792	22.5396	1	0.504804	79.9209
GOTERM_BP_DIRECT	GO:0048170~positive regulation of long-term neuronal synaptic plasticity	2	0.666667	0.0853713	P10721, Q9BYB0	KIT, SHANK3	298	5	16792	22.5396	1	0.504804	79.9209
GOTERM_BP_DIRECT	GO:0060956~endocardial cell differentiation	2	0.666667	0.0853713	P46531, Q13485	NOTCH1, SMAD4	298	5	16792	22.5396	1	0.504804	79.9209
GOTERM_BP_DIRECT	GO:0007406~negative regulation of neuroblast proliferation	2	0.666667	0.0853713	P35221, P01137	CTNNA1, TGFB1	298	5	16792	22.5396	1	0.504804	79.9209
GOTERM_BP_DIRECT	GO:0060603~mammary gland duct morphogenesis	2	0.666667	0.0853713	P07333, O95631	CSF1R, NTN1	298	5	16792	22.5396	1	0.504804	79.9209
GOTERM_BP_DIRECT	GO:0010632~regulation of epithelial cell migration	2	0.666667	0.0853713	P12931, Q658W2, Q05397	SRC, DKFZp666O0110, PTK2	298	5	16792	22.5396	1	0.504804	79.9209
GOTERM_BP_DIRECT	GO:0060043~regulation of cardiac muscle cell proliferation	2	0.666667	0.0853713	P36894, P36897	BMPR1A, TGFBR1	298	5	16792	22.5396	1	0.504804	79.9209
GOTERM_BP_DIRECT	GO:1990314~cellular response to insulin-like growth factor stimulus	2	0.666667	0.0853713	P35555, P01137	FBN1, TGFB1	298	5	16792	22.5396	1	0.504804	79.9209
GOTERM_BP_DIRECT	GO:0071407~cellular response to organic cyclic compound	4	1.33333	0.0865042	P14635, P42224, P01137, P40763	CCNB1, STAT1, TGFB1, STAT3	298	59	16792	3.82027	1	0.508691	80.3637
GOTERM_BP_DIRECT	GO:2000352~negative regulation of endothelial cell apoptotic process	3	1	0.087251	Q02763, P35968, P00519	TEK, KDR, ABL1	298	28	16792	6.03739	1	0.510915	80.6505
GOTERM_BP_DIRECT	GO:0043392~negative regulation of DNA binding	3	1	0.087251	O60674, Q92769, P63165	JAK2, HDAC2, SUMO1	298	28	16792	6.03739	1	0.510915	80.6505
GOTERM_BP_DIRECT	GO:0016358~dendrite development	3	1	0.087251	Q92769, P05067, O14786	HDAC2, APP, NRP1	298	28	16792	6.03739	1	0.510915	80.6505
GOTERM_BP_DIRECT	GO:0003281~ventricular septum development	3	1	0.087251	P43694, Q8WU20, P63010	GATA4, FRS2, AP2B1	298	28	16792	6.03739	1	0.510915	80.6505
GOTERM_BP_DIRECT	GO:0030336~negative regulation of cell migration	5	1.66667	0.0879607	O15105, P37023, P17813, P35590, P10301	SMAD7, ACVRL1, ENG, TIE1, RRAS	298	95	16792	2.96574	1	0.512965	80.9194
GOTERM_BP_DIRECT	GO:0045732~positive regulation of protein catabolic process	4	1.33333	0.0899226	Q5VWQ8, P49841, P41221, Q9UK41	DAB2IP, GSK3B, WNT5A, VPS28	298	60	16792	3.7566	1	0.520168	81.6445
GOTERM_BP_DIRECT	GO:0042102~positive regulation of T cell proliferation	4	1.33333	0.0899226	O43639, P40189, P16333, Q9Y4K3	NCK2, IL6ST, NCK1, TRAF6	298	60	16792	3.7566	1	0.520168	81.6445
GOTERM_BP_DIRECT	GO:0071456~cellular response to hypoxia	5	1.66667	0.0905772	Q96EB6, P14635, P12931, P07237, Q6EMK4	SIRT1, CCNB1, SRC, P4HB, VASN	298	96	16792	2.93484	1	0.521928	81.8806
GOTERM_BP_DIRECT	GO:0051973~positive regulation of telomerase activity	3	1	0.0926587	P28482, P27361, P35222	MAPK1, MAPK3, CTNNB1	298	29	16792	5.82921	1	0.529442	82.6124
GOTERM_BP_DIRECT	GO:0000086~G2/M transition of mitotic cell cycle	6	2	0.0961636	O14757, P14635, P07900, P0CG48, P62258, Q14008	CHEK1, CCNB1, HSP90AA1, UBC, YWHAE, CKAP5	298	137	16792	2.46784	1	0.542421	83.782
GOTERM_BP_DIRECT	GO:1900740~positive regulation of protein insertion into mitochondrial membrane involved in apoptotic signaling pathway	3	1	0.0981609	P62258, P45983, P63104	YWHAE, MAPK8, YWHAZ	298	30	16792	5.6349	1	0.54925	84.4148
GOTERM_BP_DIRECT	GO:0006611~protein export from nucleus	3	1	0.0981609	Q9HCE7, P49841, P01137	SMURF1, GSK3B, TGFB1	298	30	16792	5.6349	1	0.54925	84.4148
GOTERM_BP_DIRECT	GO:0021915~neural tube development	3	1	0.0981609	P46531, P29317, P01137	NOTCH1, EPHA2, TGFB1	298	30	16792	5.6349	1	0.54925	84.4148

## Sheet: CC
Category	Term	Count	%	PValue	Genes	Gene Name	List Total	Pop Hits	Pop Total	Fold Enrichment	Bonferroni	Benjamini	FDR
GOTERM_CC_DIRECT	GO:0005829~cytosol	151	50.3333	4.96017e-37	P46940, Q66LE6, Q9HAU4, Q14289, P29692, P10398, P84022, O14786, O15524, Q15717, O43318, Q9HC98, P11274, Q99683, P15153, P13647, P16885, O60716, O14654, Q8TAX0, P20936, P26196, Q15464, Q13153, Q9Y3F4, Q9NPB6, Q8IZP0, Q07889, O75369, P14635, Q5VWQ8, P62258, P45984, Q07890, Q16539, P45983, O43639, P34932, P06239, P60953, Q9UNH7, P22681, Q02750, P05230, P35222, Q14644, P46531, Q13905, Q9UKW4, O60674,…	IQGAP1, PPP2R2D, SMURF2, PTK2B, EEF1D, ARAF, SMAD3, NRP1, SOCS1, ELAVL1, MAP3K7, NEK6, BCR, MAP3K5, RAC2, KRT5, PLCG2, CTNND1, IRS4, OSR1, RASA1, DDX6, SHB, PAK1, STRAP, PARD6A, ABI1, SOS1, FLNB, CCNB1, DAB2IP, YWHAE, MAPK9, SOS2, MAPK14, MAPK8, NCK2, HSPA4, LCK, CDC42, SNX6, CBL, MAP2K1, FGF1, CTNNB1, RASA3, NOTCH1, RAPGEF1, VAV3, JAK2, RHOG, ZAP70, PTPN11, MAPK1, FYN, VPS28, LYN, YWHAZ, PLCE1, …	299	3315	18224	2.7763	1.96919e-34	1.96919e-34	6.91089e-34
GOTERM_CC_DIRECT	GO:0005886~plasma membrane	161	53.6667	5.79896e-32	P46940, Q9HAU4, P32927, P19022, P13591, P84022, O14786, Q02763, Q14332, O43318, Q16625, P33151, P15153, P13647, P16885, Q9BYB0, Q13467, O60716, O14654, P06213, P98160, Q9Y6I3, Q15464, Q13153, P30530, P78324, P05556, Q9NPB6, Q9Y5X1, P16410, P34925, Q07889, O75369, Q5VWQ8, P98082, O60603, Q96T49, P01137, P06239, P60953, P22681, Q05586, P41221, Q9H3Q1, Q02750, Q14643, P35222, P46531, Q9UKW4, P84095,…	IQGAP1, SMURF2, CSF2RB, CDH2, NCAM1, SMAD3, NRP1, TEK, FZD2, MAP3K7, OCLN, CDH5, RAC2, KRT5, PLCG2, SHANK3, FZD5, CTNND1, IRS4, INSR, HSPG2, EPN1, SHB, PAK1, AXL, SIRPA, ITGB1, PARD6A, SNX9, CTLA4, RYK, SOS1, FLNB, DAB2IP, DAB2, TLR2, PPP1R16B, TGFB1, LCK, CDC42, CBL, GRIN1, WNT5A, CDC42EP4, MAP2K1, ITPR1, CTNNB1, NOTCH1, VAV3, RHOG, ACVRL1, PDGFRB, ZAP70, FYN, FLT4, RET, VPS28, LYN, GOPC, PLCE1,…	299	4121	18224	2.3812	2.30219e-29	1.15109e-29	8.07956e-29
GOTERM_CC_DIRECT	GO:0005925~focal adhesion	50	16.6667	3.00643e-29	P46940, Q658W2, Q14289, P19022, P17813, P35221, O14786, Q03135, Q02763, Q14332, P12830, P15153, P53667, Q96B97, P98160, P05556, Q13153, P21333, P17948, O75369, P05106, P06748, P63000, P62258, P07237, Q2M1Z3, P98082, P29317, P07332, P60953, Q02750, P35222, P56945, P84095, P09619, P28482, P08631, P63104, P23458, P53708, P22607, P27361, Q14155, Q14315, Q92558, P49023, Q05397, P10301, P01116, P16070,…	IQGAP1, DKFZp666O0110, PTK2B, CDH2, ENG, CTNNA1, NRP1, CAV1, TEK, FZD2, CDH1, RAC2, LIMK1, SH3KBP1, HSPG2, ITGB1, PAK1, FLNA, FLT1, FLNB, ITGB3, NPM1, RAC1, YWHAE, P4HB, ARHGAP31, DAB2, EPHA2, FES, CDC42, MAP2K1, CTNNB1, BCAR1, RHOG, PDGFRB, MAPK1, HCK, YWHAZ, JAK1, ITGA8, FGFR3, MAPK3, ARHGEF7, FLNC, WASF1, PXN, PTK2, RRAS, KRAS, CD44, EGFR	299	391	18224	7.7941	1.19355e-26	3.97851e-27	4.18879e-26
GOTERM_CC_DIRECT	GO:0005911~cell-cell junction	29	9.66667	3.82464e-20	P46940, O15259, P60953, P19022, Q9H3Q1, P35221, P35222, Q8TEW0, Q02763, P27986, P29350, Q16625, P33151, P62993, P43403, O60716, Q96B97, Q8WU20, Q13873, P42768, Q13153, P19174, P21333, P05067, O43561, P10721, P15498, P16333, Q05513	IQGAP1, NPHP1, CDC42, CDH2, CDC42EP4, CTNNA1, CTNNB1, PARD3, TEK, PIK3R1, PTPN6, OCLN, CDH5, GRB2, ZAP70, CTNND1, SH3KBP1, FRS2, BMPR2, WAS, PAK1, PLCG1, FLNA, APP, LAT, KIT, VAV1, NCK1, PRKCZ	299	172	18224	10.2764	1.51838e-17	3.79596e-18	5.32879e-17
GOTERM_CC_DIRECT	GO:0043235~receptor complex	25	8.33333	5.35887e-19	P36897, P11362, P10912, P17813, P84022, O14786, P46531, P04626, P35916, P04629, P06213, P07949, P05556, Q03167, P17948, P05067, P05106, P19438, P08069, Q16620, P16473, P37173, O00238, P21860, P00533	TGFBR1, FGFR1, GHR, ENG, SMAD3, NRP1, NOTCH1, ERBB2, FLT4, NTRK1, INSR, RET, ITGB1, TGFBR3, FLT1, APP, ITGB3, TNFRSF1A, IGF1R, NTRK2, TSHR, TGFBR2, BMPR1B, ERBB3, EGFR	299	127	18224	11.998	2.12747e-16	4.25495e-17	7.4664e-16
GOTERM_CC_DIRECT	GO:0045121~membrane raft	28	9.33333	5.47895e-17	P46940, P36897, P06239, Q9HAU4, P22681, P49768, Q14289, Q03135, Q02763, O60674, P43403, P06241, Q99578, P07949, P07948, P05556, Q13191, P16284, P05067, O43561, P19438, Q92835, P35968, P37173, O60603, P01116, P00533, Q05513	IQGAP1, TGFBR1, LCK, SMURF2, CBL, PSEN1, PTK2B, CAV1, TEK, JAK2, ZAP70, FYN, RIT2, RET, LYN, ITGB1, CBLB, PECAM1, APP, LAT, TNFRSF1A, INPP5D, KDR, TGFBR2, TLR2, KRAS, EGFR, PRKCZ	299	206	18224	8.28444	2.17514e-14	3.62524e-15	7.6337e-14
GOTERM_CC_DIRECT	GO:0031234~extrinsic component of cytoplasmic side of plasma membrane	18	6	5.49254e-16	P46940, P07332, P06239, P23458, P12931, Q658W2, Q14289, Q9Y5X1, P00519, P42684, O60674, Q05397, P43403, P42685, P29597, P08631, P06241, P01116, P07948	IQGAP1, FES, LCK, JAK1, SRC, DKFZp666O0110, PTK2B, SNX9, ABL1, ABL2, JAK2, PTK2, ZAP70, FRK, TYK2, HCK, FYN, KRAS, LYN	299	68	18224	16.1338	2.20379e-13	3.15303e-14	7.77156e-13
GOTERM_CC_DIRECT	GO:0005737~cytoplasm	149	49.6667	1.06814e-14	P46940, P16278, Q9HAU4, P19022, Q14289, P54259, P29692, P13591, P49918, P84022, O15524, Q15717, Q02763, P09038, Q14332, O43318, Q9HC98, Q6STE5, P15153, P13647, Q9BYB0, O60716, Q38SD2, Q15714, Q9Y6I3, P20936, P26196, Q13153, Q9Y3F4, P05556, Q9NPB6, Q8IUH5, Q9Y5X1, Q8IZP0, P34925, O75369, P14635, Q5VWQ8, Q16539, O60603, P01137, O43639, P60953, Q8WW38, Q9UNH7, P22681, Q9H3Q1, Q02750, P35222, Q14644,…	IQGAP1, GLB1, SMURF2, CDH2, PTK2B, ATN1, EEF1D, NCAM1, CDKN1C, SMAD3, SOCS1, ELAVL1, TEK, FGF2, FZD2, MAP3K7, NEK6, SMARCD3, RAC2, KRT5, SHANK3, CTNND1, LRRK1, TSC22D1, EPN1, RASA1, DDX6, PAK1, STRAP, ITGB1, PARD6A, ZDHHC17, SNX9, ABI1, RYK, FLNB, CCNB1, DAB2IP, MAPK14, TLR2, TGFB1, NCK2, CDC42, ZFPM2, SNX6, CBL, CDC42EP4, MAP2K1, CTNNB1, RASA3, JAK2, PDGFRB, PEG10, ZAP70, PTPN11, MAPK1, FLT4, VP…	299	5222	18224	1.73909	4.23128e-12	5.2891e-13	1.48548e-11
GOTERM_CC_DIRECT	GO:0005913~cell-cell adherens junction	31	10.3333	1.48938e-14	P46940, P29317, P42224, P12931, P19022, P22681, P29692, P35221, Q9Y5K6, P35222, P46109, O15105, P12830, O60716, Q6EMK4, P63104, P07948, P26196, Q9ULH1, P05556, Q9Y5X1, Q8IZP0, P21333, Q14008, Q07960, O75369, Q5VWQ8, P62258, P16333, P00533, P78344	IQGAP1, EPHA2, STAT1, SRC, CDH2, CBL, EEF1D, CTNNA1, CD2AP, CTNNB1, CRKL, SMAD7, CDH1, CTNND1, VASN, YWHAZ, LYN, DDX6, ASAP1, ITGB1, SNX9, ABI1, FLNA, CKAP5, ARHGAP1, FLNB, DAB2IP, YWHAE, NCK1, EGFR, EIF4G2	299	323	18224	5.84967	5.90616e-12	6.56253e-13	2.07279e-11
GOTERM_CC_DIRECT	GO:0009986~cell surface	38	12.6667	1.81212e-13	P36897, P29317, P07333, P49768, P10912, P17813, P08581, Q05586, P41221, P13591, O14786, P46531, Q02763, P07900, P33151, P37023, P09619, Q13467, P04629, Q13873, Q6EMK4, P30530, P53708, P05556, P22607, Q03167, P05067, P05106, P19438, P16473, P10909, P10600, P08922, Q13224, O60603, P16070, P00533, P01137	TGFBR1, EPHA2, CSF1R, PSEN1, GHR, ENG, MET, GRIN1, WNT5A, NCAM1, NRP1, NOTCH1, TEK, HSP90AA1, CDH5, ACVRL1, PDGFRB, FZD5, NTRK1, BMPR2, VASN, AXL, ITGA8, ITGB1, FGFR3, TGFBR3, APP, ITGB3, TNFRSF1A, TSHR, CLU, TGFB3, ROS1, GRIN2B, TLR2, CD44, EGFR, TGFB1	299	542	18224	4.27324	7.19318e-11	7.19313e-12	2.52443e-10
GOTERM_CC_DIRECT	GO:0005622~intracellular	60	20	1.46708e-12	P36897, P32927, Q15811, P15391, P48736, P10398, P84022, Q03135, P11274, P15153, Q9BYB0, P16885, Q9H4E5, Q38SD2, P29353, P30530, Q8IZP0, Q16584, Q07889, P63000, Q9BUZ4, P15498, P10909, P45984, O95747, Q07890, Q16539, P45983, O14544, P29317, P07333, P60953, Q9UNH7, P49768, P10912, Q13905, Q9UKW4, O15105, O00329, P84095, Q15052, P42685, P28482, Q99578, P19174, P27361, P35555, Q14155, P42338, Q13485,…	TGFBR1, CSF2RB, ITSN1, CD19, PIK3CG, ARAF, SMAD3, CAV1, BCR, RAC2, SHANK3, PLCG2, RHOJ, LRRK1, SHC1, AXL, ABI1, MAP3K11, SOS1, RAC1, TRAF4, VAV1, CLU, MAPK9, OXSR1, SOS2, MAPK14, MAPK8, SOCS6, EPHA2, CSF1R, CDC42, SNX6, PSEN1, GHR, RAPGEF1, VAV3, SMAD7, PIK3CD, RHOG, ARHGEF6, FRK, MAPK1, RIT2, PLCG1, MAPK3, FBN1, ARHGEF7, PIK3CB, SMAD4, PIK3CA, ROCK2, RRAS, ERBB3, GRIN2B, KRAS, ARHGEF11, PRKCZ, P…	299	1332	18224	2.74549	5.82418e-10	5.29471e-11	2.04401e-09
GOTERM_CC_DIRECT	GO:0030027~lamellipodium	21	7	1.81646e-12	P29317, P05556, Q658W2, P19022, Q14289, Q15811, P19174, Q8IZP0, P35221, P35222, Q14155, P63000, Q92558, P56945, P12830, P15153, Q05397, Q15052, P49023, O60716, P42336, Q2M1Z3	EPHA2, ITGB1, DKFZp666O0110, CDH2, PTK2B, ITSN1, PLCG1, ABI1, CTNNA1, CTNNB1, ARHGEF7, RAC1, WASF1, BCAR1, CDH1, RAC2, PTK2, ARHGEF6, PXN, CTNND1, PIK3CA, ARHGAP31	299	160	18224	7.99967	7.21125e-10	6.00937e-11	2.5308e-09
GOTERM_CC_DIRECT	GO:0043234~protein complex	30	10	4.24801e-11	P46940, P20929, Q92769, P49768, P16234, P15391, Q14643, P35222, Q03135, Q8TEW0, Q13547, P10275, P07900, P11274, O15105, Q06124, Q15036, P28482, P04629, Q9Y4K3, Q9HD26, P36888, Q13153, Q9NPB6, P27361, Q14008, Q14155, P26583, P10909, Q86Y07	IQGAP1, NEB, HDAC2, PSEN1, PDGFRA, CD19, ITPR1, CTNNB1, CAV1, PARD3, HDAC1, AR, HSP90AA1, BCR, SMAD7, PTPN11, SNX17, MAPK1, NTRK1, TRAF6, GOPC, FLT3, PAK1, PARD6A, MAPK3, CKAP5, ARHGEF7, HMGB2, CLU, VRK2	299	412	18224	4.43809	1.68646e-08	1.29727e-09	5.91865e-08
GOTERM_CC_DIRECT	GO:0043025~neuronal cell body	24	8	2.37358e-09	P36894, P60953, P49841, P49768, Q14289, P10912, P21333, P00519, P61812, Q07889, O14786, Q14155, Q8TEW0, Q9HCE7, Q5VWQ8, P07900, P37023, O00238, P10600, P04629, P40189, Q13873, P07949, P01137	BMPR1A, CDC42, GSK3B, PSEN1, PTK2B, GHR, FLNA, ABL1, TGFB2, SOS1, NRP1, ARHGEF7, PARD3, SMURF1, DAB2IP, HSP90AA1, ACVRL1, BMPR1B, TGFB3, NTRK1, IL6ST, BMPR2, RET, TGFB1	299	315	18224	4.6438	9.42312e-07	6.7308e-08	3.30706e-06
GOTERM_CC_DIRECT	GO:0048471~perinuclear region of cytoplasm	34	11.3333	2.77508e-09	P16278, P42224, P12931, P54259, Q14289, P22681, P29279, Q9Y5K6, P35222, Q03135, Q13547, P07900, P12830, Q13467, P04626, Q9Y4K3, P07948, P05556, P49841, P16410, P21333, P05067, Q07960, P00519, Q99704, Q9BUZ4, P09603, P26583, P10909, P08922, Q96T49, P00533, Q05513, P01112	GLB1, STAT1, SRC, ATN1, PTK2B, CBL, CTGF, CD2AP, CTNNB1, CAV1, HDAC1, HSP90AA1, CDH1, FZD5, ERBB2, TRAF6, LYN, ITGB1, GSK3B, CTLA4, FLNA, APP, ARHGAP1, ABL1, DOK1, TRAF4, CSF1, HMGB2, CLU, ROS1, PPP1R16B, EGFR, PRKCZ, HRAS	299	621	18224	3.33703	1.10171e-06	7.34472e-08	3.86646e-06
GOTERM_CC_DIRECT	GO:0016020~membrane	73	24.3333	4.3751e-09	O15259, P36897, Q99519, P19022, P16234, P48736, P13591, P63010, Q03135, O14786, Q15717, P27986, P12830, P29350, P11274, Q04771, P33151, P15153, P53667, P13647, Q15036, P04264, P06213, Q8WUH2, P10619, P26196, Q9Y283, P78324, P05556, P16410, P21333, P34925, O43561, Q16584, P06748, P63000, P08069, P14635, P62258, P08922, P02750, P60953, P07333, P49768, Q14643, P35222, P07900, O60674, P37023, P09619,…	NPHP1, TGFBR1, NEU1, CDH2, PDGFRA, PIK3CG, NCAM1, AP2B1, CAV1, NRP1, ELAVL1, PIK3R1, CDH1, PTPN6, BCR, ACVR1, CDH5, RAC2, LIMK1, KRT5, SNX17, KRT1, INSR, TGFBRAP1, CTSA, DDX6, INVS, SIRPA, ITGB1, CTLA4, FLNA, RYK, LAT, MAP3K11, NPM1, RAC1, IGF1R, CCNB1, YWHAE, ROS1, LRG1, CDC42, CSF1R, PSEN1, ITPR1, CTNNB1, HSP90AA1, JAK2, ACVRL1, PDGFRB, ERBB2, FRS2, RIT2, RET, GOPC, JAK1, ASAP1, CKAP5, TRAP1, K…	299	2200	18224	2.02243	1.73691e-06	1.08557e-07	6.09573e-06
GOTERM_CC_DIRECT	GO:0070062~extracellular exosome	84	28	2.45593e-08	P46940, P16278, Q99519, P12931, P19022, Q15811, P13591, P15391, P12830, P29350, P11274, P62993, P15153, P13647, P16885, O60716, Q9H4E5, P04264, P06213, P98160, P20273, Q6EMK4, P10619, P78324, P05556, P30530, Q9Y5X1, P68363, P21333, Q03167, Q8IZP0, Q07960, P05106, O75369, P08123, P63000, Q5VWQ8, O15230, P62258, P10909, Q9NS15, P07237, O95747, P98082, Q16539, P02750, P20929, P34932, P06239, P60953,…	IQGAP1, GLB1, NEU1, SRC, CDH2, ITSN1, NCAM1, CD19, CDH1, PTPN6, BCR, GRB2, RAC2, KRT5, PLCG2, CTNND1, RHOJ, KRT1, INSR, HSPG2, CD22, VASN, CTSA, SIRPA, ITGB1, AXL, SNX9, TUBA1B, FLNA, TGFBR3, ABI1, ARHGAP1, ITGB3, FLNB, COL1A2, RAC1, DAB2IP, LAMA5, YWHAE, CLU, LTBP3, P4HB, OXSR1, DAB2, MAPK14, LRG1, NEB, HSPA4, LCK, CDC42, WNT5A, MAP2K1, CD2AP, CTNNB1, SMURF1, VAV3, CRKL, HSP90AA1, RHOG, PDGFRB, …	299	2811	18224	1.82134	9.75e-06	5.73532e-07	3.4218e-05
GOTERM_CC_DIRECT	GO:0005768~endosome	19	6.33333	3.38778e-08	P36897, Q9Y5X1, P17948, P05067, P61812, Q03135, Q16620, P46109, Q13905, P35968, P12830, P62993, Q15036, P04629, P06241, Q8WU20, P00533, Q9UK41, Q05513	TGFBR1, SNX9, FLT1, APP, TGFB2, CAV1, NTRK2, CRKL, RAPGEF1, KDR, CDH1, GRB2, SNX17, NTRK1, FYN, FRS2, EGFR, VPS28, PRKCZ	299	225	18224	5.14687	1.34494e-05	7.47194e-07	4.72012e-05
GOTERM_CC_DIRECT	GO:0005901~caveola	11	3.66667	9.5119e-08	P36894, P37173, P12931, O60674, P28482, P08631, P27361, Q13873, P06213, P35568, Q03135	BMPR1A, TGFBR2, SRC, JAK2, MAPK1, HCK, MAPK3, BMPR2, INSR, IRS1, CAV1	299	65	18224	10.3146	3.77616e-05	1.98749e-06	0.000132527
GOTERM_CC_DIRECT	GO:0014069~postsynaptic density	16	5.33333	3.76323e-07	Q9HD26, P12931, P53708, P49841, Q14289, Q05586, Q8IZP0, Q14643, Q07889, A7KAX9, Q16620, P11274, Q9BYB0, P06241, Q13873, P07948	GOPC, SRC, ITGA8, GSK3B, PTK2B, GRIN1, ABI1, ITPR1, SOS1, ARHGAP32, NTRK2, BCR, SHANK3, FYN, BMPR2, LYN	299	184	18224	5.29999	0.000149389	7.46999e-06	0.000524321
GOTERM_CC_DIRECT	GO:0005938~cell cortex	13	4.33333	8.36844e-07	Q658W2, Q9NPB6, Q14289, P29279, P05230, P35222, O75369, A7KAX9, Q14155, Q03135, Q8TEW0, P49023, Q05397, Q9Y4K3	DKFZp666O0110, PARD6A, PTK2B, CTGF, FGF1, CTNNB1, FLNB, ARHGAP32, ARHGEF7, CAV1, PARD3, PXN, PTK2, TRAF6	299	123	18224	6.44185	0.000332172	1.58202e-05	0.00116595
GOTERM_CC_DIRECT	GO:0005856~cytoskeleton	22	7.33333	8.79715e-07	O15259, P23458, Q658W2, Q14289, Q8IZP0, P27361, Q8TEW0, Q14315, Q9BUZ4, Q02763, Q92835, Q92558, O60674, Q05397, P49023, P29597, Q8IVI9, P28482, Q00005, Q96B97, P08631, P04264, O43597	NPHP1, JAK1, DKFZp666O0110, PTK2B, ABI1, MAPK3, PARD3, FLNC, TRAF4, TEK, INPP5D, WASF1, JAK2, PTK2, PXN, TYK2, NOSTRIN, MAPK1, PPP2R2B, SH3KBP1, HCK, KRT1, SPRY2	299	371	18224	3.61428	0.000349186	1.58747e-05	0.00122568
GOTERM_CC_DIRECT	GO:0031012~extracellular matrix	19	6.33333	1.9745e-06	Q06828, Q9UBX5, P21333, P35555, P61812, O75369, P08123, P63000, P07900, O15230, Q08397, P07237, Q9NS15, P10909, P10600, P11047, P04264, P98160, P01137	FMOD, FBLN5, FLNA, FBN1, TGFB2, FLNB, COL1A2, RAC1, HSP90AA1, LAMA5, LOXL1, P4HB, LTBP3, CLU, TGFB3, LAMC1, KRT1, HSPG2, TGFB1	299	296	18224	3.91232	0.00078357	3.4081e-05	0.00275099
GOTERM_CC_DIRECT	GO:0005942~phosphatidylinositol 3-kinase complex	6	2	2.00564e-06	P27986, O00329, P42338, P42336, P48736, O00459	PIK3R1, PIK3CD, PIK3CB, PIK3CA, PIK3CG, PIK3R2	299	14	18224	26.1214	0.000795924	3.31762e-05	0.00279438
GOTERM_CC_DIRECT	GO:0001726~ruffle	11	3.66667	2.12072e-06	P46940, P20936, P56945, Q13153, P05556, Q9NPB6, Q9Y5X1, P19174, P00519, Q9Y5K6, Q14155	IQGAP1, RASA1, BCAR1, PAK1, ITGB1, PARD6A, SNX9, PLCG1, ABL1, CD2AP, ARHGEF7	299	90	18224	7.44942	0.000841572	3.36765e-05	0.00295471
GOTERM_CC_DIRECT	GO:0015629~actin cytoskeleton	16	5.33333	3.19631e-06	P46940, P20929, P42768, Q9NPB6, Q9H3Q1, P21333, P35221, P00519, Q9Y5K6, O75369, A7KAX9, Q92558, P56945, P12830, P42684, P46108	IQGAP1, NEB, WAS, PARD6A, CDC42EP4, FLNA, CTNNA1, ABL1, CD2AP, FLNB, ARHGAP32, WASF1, BCAR1, CDH1, ABL2, CRK	299	218	18224	4.47338	0.00126813	4.88041e-05	0.00445326
GOTERM_CC_DIRECT	GO:0030424~axon	16	5.33333	3.99741e-06	P46940, P42224, Q13153, P49768, Q14289, P05067, P61812, O14786, Q9HCE7, Q5VWQ8, P62258, P28482, P04629, P78344, P07949, P01137	IQGAP1, STAT1, PAK1, PSEN1, PTK2B, APP, TGFB2, NRP1, SMURF1, DAB2IP, YWHAE, MAPK1, NTRK1, EIF4G2, RET, TGFB1	299	222	18224	4.39278	0.00158571	5.87751e-05	0.00556935
GOTERM_CC_DIRECT	GO:0005887~integral component of plasma membrane	47	15.6667	5.5922e-06	Q16671, P29317, P32927, P07333, P11362, P49768, P10912, P08581, Q05586, P16234, P15391, Q01974, Q03135, Q02763, Q7Z418, Q04771, P37023, P04629, P35916, Q8WU20, Q13873, P06213, P07949, P36888, P30530, P43626, P22607, P16410, P17181, P35590, Q03167, P17948, P05067, P34925, P05106, P19438, P08069, P16473, Q16620, P35968, P37173, P19235, O00238, P21860, Q13224, O60603, P16070	AMHR2, EPHA2, CSF2RB, CSF1R, FGFR1, PSEN1, GHR, MET, GRIN1, PDGFRA, CD19, ROR2, CAV1, TEK, KCNK18, ACVR1, ACVRL1, NTRK1, FLT4, FRS2, BMPR2, INSR, RET, FLT3, AXL, KIR2DL1, FGFR3, CTLA4, IFNAR1, TIE1, TGFBR3, FLT1, APP, RYK, ITGB3, TNFRSF1A, IGF1R, TSHR, NTRK2, KDR, TGFBR2, EPOR, BMPR1B, ERBB3, GRIN2B, TLR2, CD44	299	1415	18224	2.02448	0.00221765	7.92865e-05	0.0077912
GOTERM_CC_DIRECT	GO:0016342~catenin complex	5	1.66667	8.27637e-06	P12830, O15105, P19022, P35221, P35222	CDH1, SMAD7, CDH2, CTNNA1, CTNNB1	299	9	18224	33.861	0.00328034	0.000113295	0.0115307
GOTERM_CC_DIRECT	GO:0005923~bicellular tight junction	11	3.66667	1.65404e-05	O15259, Q9BUZ4, P36897, Q16625, P33151, Q9NPB6, Q13467, P35222, Q68EM7, Q8TEW0, Q05513	NPHP1, TRAF4, TGFBR1, OCLN, CDH5, PARD6A, FZD5, CTNNB1, ARHGAP17, PARD3, PRKCZ	299	113	18224	5.93317	0.00654509	0.000218863	0.0230429
GOTERM_CC_DIRECT	GO:0070022~transforming growth factor beta receptor homodimeric complex	4	1.33333	1.71064e-05	P36897, P37173, P17813, P98082	TGFBR1, TGFBR2, ENG, DAB2	299	4	18224	60.9498	0.0067683	0.00021905	0.0238314
GOTERM_CC_DIRECT	GO:0005634~nucleus	123	41	2.07309e-05	P46940, Q9HAU4, Q14289, P54259, P29692, P49918, P84022, O15524, Q15717, P09038, O43318, Q9HC98, Q13285, Q6STE5, P13647, O60716, Q15714, Q5VTD9, Q9Y6I3, Q9Y4A5, Q8TAX0, P26196, Q9Y3F4, Q9NPB6, Q8IZP0, P34925, P14635, O15230, Q16539, Q96T49, P01137, P45983, Q8WW38, Q9UNH7, P22681, Q02750, P35222, P46531, O60674, P09619, Q86TG7, Q06124, P28482, P06241, P35916, P07948, P63104, P43694, Q9BXA7, P22607,…	IQGAP1, SMURF2, PTK2B, ATN1, EEF1D, CDKN1C, SMAD3, SOCS1, ELAVL1, FGF2, MAP3K7, NEK6, NR5A1, SMARCD3, KRT5, CTNND1, TSC22D1, GFI1B, EPN1, TRRAP, OSR1, DDX6, STRAP, PARD6A, ABI1, RYK, CCNB1, LAMA5, MAPK14, PPP1R16B, TGFB1, MAPK8, ZFPM2, SNX6, CBL, MAP2K1, CTNNB1, NOTCH1, JAK2, PDGFRB, PEG10, PTPN11, MAPK1, FYN, FLT4, LYN, YWHAZ, GATA4, TSSK1B, FGFR3, MAPK3, DOK1, SUMO1, SMAD2, UBC, PIK3CB, PTK2, H…	299	5415	18224	1.38446	0.00819647	0.000257162	0.02888
GOTERM_CC_DIRECT	GO:0009897~external side of plasma membrane	14	4.66667	5.12195e-05	P36894, P05556, P17813, P16410, P16284, P15391, Q03167, P13591, P10721, P37173, Q99683, P33151, P07237, P40189	BMPR1A, ITGB1, ENG, CTLA4, PECAM1, CD19, TGFBR3, NCAM1, KIT, TGFBR2, MAP3K5, CDH5, P4HB, IL6ST	299	213	18224	4.00609	0.0201293	0.000616012	0.0713394
GOTERM_CC_DIRECT	GO:0030054~cell junction	21	7	7.2559e-05	Q9HD26, Q99519, Q9NPB6, Q8IUH5, P54259, P49768, Q15811, P16284, Q05586, P35221, P35222, A7KAX9, Q8TEW0, P35968, P12830, Q16625, P11274, P33151, Q9BYB0, Q13224, Q05513	GOPC, NEU1, PARD6A, ZDHHC17, ATN1, PSEN1, ITSN1, PECAM1, GRIN1, CTNNA1, CTNNB1, ARHGAP32, PARD3, KDR, CDH1, OCLN, BCR, CDH5, SHANK3, GRIN2B, PRKCZ	299	459	18224	2.78855	0.028396	0.000846905	0.101047
GOTERM_CC_DIRECT	GO:0000790~nuclear chromatin	13	4.33333	8.23973e-05	Q96EB6, P42224, Q92769, P84022, Q13547, P10275, P03372, Q15796, Q6STE5, Q13485, P26583, P08047, P40763	SIRT1, STAT1, HDAC2, SMAD3, HDAC1, AR, ESR1, SMAD2, SMARCD3, SMAD4, HMGB2, SP1, STAT3	299	193	18224	4.10543	0.0321838	0.000934223	0.114741
GOTERM_CC_DIRECT	GO:0005615~extracellular space	42	14	8.45593e-05	P02750, P16278, Q06828, P10912, P17813, P41221, P29279, P61812, P05230, O14786, P09038, Q08397, P28300, P11047, Q13873, P04264, P12644, P98160, Q6EMK4, P63104, O14757, P30530, P16284, Q9UBX5, Q03167, Q12841, P17948, P05067, P35555, P08123, P10721, P19438, P09603, P0CG48, O15230, P26583, P10909, P10600, P40189, P21860, P00533, P01137	LRG1, GLB1, FMOD, GHR, ENG, WNT5A, CTGF, TGFB2, FGF1, NRP1, FGF2, LOXL1, LOX, LAMC1, BMPR2, KRT1, BMP4, HSPG2, VASN, YWHAZ, CHEK1, AXL, PECAM1, FBLN5, TGFBR3, FSTL1, FLT1, APP, FBN1, COL1A2, KIT, TNFRSF1A, CSF1, UBC, LAMA5, HMGB2, CLU, TGFB3, IL6ST, ERBB3, EGFR, TGFB1	299	1347	18224	1.90044	0.0330142	0.000932106	0.11775
GOTERM_CC_DIRECT	GO:0005884~actin filament	8	2.66667	9.01073e-05	P46940, Q02763, P12931, P15153, P21333, P06241, P08631, P63000	IQGAP1, TEK, SRC, RAC2, FLNA, FYN, HCK, RAC1	299	65	18224	7.50152	0.0351419	0.000966403	0.125471
GOTERM_CC_DIRECT	GO:0031410~cytoplasmic vesicle	14	4.66667	0.000138074	P07332, Q99519, P11362, P49768, Q9Y5X1, Q13501, O14786, Q03135, O15524, Q16625, P09619, P04626, Q15036, P04629	FES, NEU1, FGFR1, PSEN1, SNX9, SQSTM1, NRP1, CAV1, SOCS1, OCLN, PDGFRB, ERBB2, SNX17, NTRK1	299	235	18224	3.63105	0.0533438	0.00144157	0.192204
GOTERM_CC_DIRECT	GO:0042629~mast cell granule	5	1.66667	0.000336654	P10721, O00329, P48736, O43561, P07948	KIT, PIK3CD, PIK3CG, LAT, LYN	299	21	18224	14.5119	0.125125	0.00342168	0.468033
GOTERM_CC_DIRECT	GO:0016600~flotillin complex	4	1.33333	0.000337996	P12830, P22681, P35221, P35222	CDH1, CBL, CTNNA1, CTNNB1	299	9	18224	27.0888	0.125591	0.00334956	0.469895
GOTERM_CC_DIRECT	GO:0043231~intracellular membrane-bounded organelle	22	7.33333	0.000360924	P16278, O14757, P10619, P26196, Q99519, Q9UNH7, Q8IUH5, P29279, P35221, P05067, P63010, P35568, P08069, Q9HC98, P42685, Q9BTC8, Q15036, Q15363, P98082, P06213, P07949, P01112	GLB1, CHEK1, CTSA, DDX6, NEU1, SNX6, ZDHHC17, CTGF, CTNNA1, APP, AP2B1, IRS1, IGF1R, NEK6, FRK, MTA3, SNX17, TMED2, DAB2, INSR, RET, HRAS	299	558	18224	2.40304	0.133517	0.00348933	0.501695
GOTERM_CC_DIRECT	GO:0032587~ruffle membrane	8	2.66667	0.000388557	P07900, P29317, P12931, Q13153, P05556, P05106, O43597, P63000	HSP90AA1, EPHA2, SRC, PAK1, ITGB1, ITGB3, SPRY2, RAC1	299	82	18224	5.94633	0.142974	0.00366677	0.54001
GOTERM_CC_DIRECT	GO:0016023~cytoplasmic, membrane-bounded vesicle	10	3.33333	0.000450387	P07332, P35968, Q99519, P09619, Q9UNH7, P11362, Q15036, Q9Y5X1, O15524, P63000	FES, KDR, NEU1, PDGFRB, SNX6, FGFR1, SNX17, SNX9, SOCS1, RAC1	299	138	18224	4.41665	0.163763	0.00415052	0.625689
GOTERM_CC_DIRECT	GO:0043005~neuron projection	13	4.33333	0.0005522	P46940, P60953, P12931, Q15811, Q05586, Q14155, Q13547, P07900, P53667, Q9BYB0, Q96B97, Q99578, Q13224	IQGAP1, CDC42, SRC, ITSN1, GRIN1, ARHGEF7, HDAC1, HSP90AA1, LIMK1, SHANK3, SH3KBP1, RIT2, GRIN2B	299	237	18224	3.34324	0.196906	0.00497133	0.766627
GOTERM_CC_DIRECT	GO:0030426~growth cone	9	3	0.000642532	P46940, P49841, O60716, P49768, P22681, Q14289, Q8IZP0, P00519, O14786	IQGAP1, GSK3B, CTNND1, PSEN1, CBL, PTK2B, ABI1, ABL1, NRP1	299	116	18224	4.72887	0.225213	0.00565434	0.891516
GOTERM_CC_DIRECT	GO:0010008~endosome membrane	11	3.66667	0.000963456	O43318, Q16620, P0CG48, P04626, Q15036, P06213, P00533, Q9Y4K3, Q9UK41, P07949, A7KAX9	MAP3K7, NTRK2, UBC, ERBB2, SNX17, INSR, EGFR, TRAF6, VPS28, RET, ARHGAP32	299	185	18224	3.62404	0.317966	0.00828454	1.33403
GOTERM_CC_DIRECT	GO:0005769~early endosome	12	4	0.00142483	O95405, Q13905, P35968, Q15036, P28482, P04629, P27361, Q02750, Q8WUH2, O14786, Q9UK41, P07949	ZFYVE9, RAPGEF1, KDR, SNX17, MAPK1, NTRK1, MAPK3, MAP2K1, TGFBRAP1, NRP1, VPS28, RET	299	229	18224	3.19388	0.432241	0.0119716	1.96699
GOTERM_CC_DIRECT	GO:0030139~endocytic vesicle	6	2	0.00185719	Q5VWQ8, Q16625, Q15811, Q96B97, Q9Y5K6, P00533	DAB2IP, OCLN, ITSN1, SH3KBP1, CD2AP, EGFR	299	54	18224	6.7722	0.521926	0.0152572	2.55674
GOTERM_CC_DIRECT	GO:0005604~basement membrane	7	2.33333	0.00185944	O15230, O95631, Q08397, P11047, P35555, P98160, O95967	LAMA5, NTN1, LOXL1, LAMC1, FBN1, HSPG2, EFEMP2	299	79	18224	5.40062	0.522354	0.0149662	2.5598
GOTERM_CC_DIRECT	GO:0005794~Golgi apparatus	27	9	0.00206434	P16278, P07332, P49768, P29279, O75534, Q02750, P35221, P62993, Q15036, P28482, P08631, P07948, Q9Y4A5, Q9HD26, Q13153, P22607, Q8IUH5, P16410, P27361, P05067, P03372, P35968, Q15363, P10909, O60603, P16070, P01112	GLB1, FES, PSEN1, CTGF, CSDE1, MAP2K1, CTNNA1, GRB2, SNX17, MAPK1, HCK, LYN, TRRAP, GOPC, PAK1, FGFR3, ZDHHC17, CTLA4, MAPK3, APP, ESR1, KDR, TMED2, CLU, TLR2, CD44, HRAS	299	863	18224	1.90689	0.55974	0.0162739	2.83811
GOTERM_CC_DIRECT	GO:0043202~lysosomal lumen	7	2.33333	0.00269733	P16278, P10619, P07900, Q99519, P09619, Q06828, P98160	GLB1, CTSA, HSP90AA1, NEU1, PDGFRB, FMOD, HSPG2	299	85	18224	5.0194	0.657775	0.0208058	3.69328
GOTERM_CC_DIRECT	GO:0005576~extracellular region	42	14	0.00292871	P02750, P11362, Q06828, P10912, P08581, P29279, P41221, P61812, P05230, P46531, Q02763, P09038, P07900, P12830, Q08397, P28300, P35916, P11047, P12644, P98160, P22607, Q9UBX5, Q03167, P21333, Q12841, P05067, P35555, P08123, O95967, P19438, P35968, O15230, P19235, O95631, P15502, P07237, Q9NS15, P10909, P10600, P40189, P19883, P01137	LRG1, FGFR1, FMOD, GHR, MET, CTGF, WNT5A, TGFB2, FGF1, NOTCH1, TEK, FGF2, HSP90AA1, CDH1, LOXL1, LOX, FLT4, LAMC1, BMP4, HSPG2, FGFR3, FBLN5, TGFBR3, FLNA, FSTL1, APP, FBN1, COL1A2, EFEMP2, TNFRSF1A, KDR, LAMA5, EPOR, NTN1, ELN, P4HB, LTBP3, CLU, TGFB3, IL6ST, FST, TGFB1	299	1610	18224	1.59	0.687892	0.0221436	4.00413
GOTERM_CC_DIRECT	GO:0031901~early endosome membrane	8	2.66667	0.00298	O95405, Q9UNH7, Q13467, P04629, P00533, Q03135, P29590, P63000	ZFYVE9, SNX6, FZD5, NTRK1, EGFR, CAV1, PML, RAC1	299	116	18224	4.20344	0.694201	0.0221072	4.0729
GOTERM_CC_DIRECT	GO:0045202~synapse	10	3.33333	0.00300805	O43639, Q92558, P19022, Q15811, Q05586, Q96B97, P00519, P05067, P00533, P63165	NCK2, WASF1, CDH2, ITSN1, GRIN1, SH3KBP1, ABL1, APP, EGFR, SUMO1	299	181	18224	3.36739	0.697597	0.0219046	4.11049
GOTERM_CC_DIRECT	GO:0016324~apical plasma membrane	13	4.33333	0.00316004	P46531, Q02763, P07900, Q16625, P09619, Q658W2, Q05397, P04626, P19022, P21860, Q13873, P00533, Q03135, Q05513	NOTCH1, TEK, HSP90AA1, OCLN, PDGFRB, DKFZp666O0110, PTK2, ERBB2, CDH2, ERBB3, BMPR2, EGFR, CAV1, PRKCZ	299	291	18224	2.72284	0.715358	0.0225869	4.31397
GOTERM_CC_DIRECT	GO:0030425~dendrite	14	4.66667	0.00362278	Q9HD26, P36894, P42224, Q13153, Q14289, Q05586, P63165, Q5VWQ8, P37023, O00238, P40189, P04629, Q13873, P07949	GOPC, BMPR1A, STAT1, PAK1, PTK2B, GRIN1, SUMO1, DAB2IP, ACVRL1, BMPR1B, IL6ST, NTRK1, BMPR2, RET	299	335	18224	2.54716	0.763275	0.0254014	4.93098
GOTERM_CC_DIRECT	GO:0030669~clathrin-coated endocytic vesicle membrane	5	1.66667	0.00440875	Q14332, Q13467, P41221, P63010, Q01974	FZD2, FZD5, WNT5A, AP2B1, ROR2	299	41	18224	7.43291	0.826945	0.0303057	5.97053
GOTERM_CC_DIRECT	GO:0005578~proteinaceous extracellular matrix	12	4	0.00477335	Q06828, P15502, P41221, P28300, Q9UBX5, P29279, Q03167, P12644, P35555, P05230, P01137, P08123	FMOD, ELN, WNT5A, LOX, FBLN5, CTGF, TGFBR3, BMP4, FBN1, FGF1, TGFB1, COL1A2	299	268	18224	2.7291	0.850365	0.0322205	6.44917
GOTERM_CC_DIRECT	GO:0012506~vesicle membrane	4	1.33333	0.00529465	O43639, P62993, P42768, P16333	NCK2, GRB2, WAS, NCK1	299	22	18224	11.0818	0.878466	0.0350909	7.12959
GOTERM_CC_DIRECT	GO:0043197~dendritic spine	7	2.33333	0.0060043	P05556, Q9ULH1, O60716, Q9BYB0, Q05586, P05067, A7KAX9	ITGB1, ASAP1, CTNND1, SHANK3, GRIN1, APP, ARHGAP32	299	100	18224	4.26649	0.908452	0.0390647	8.04848
GOTERM_CC_DIRECT	GO:0042470~melanosome	7	2.33333	0.00629816	P07900, P05556, P62258, P07237, P05106, P63000, P63104	HSP90AA1, ITGB1, YWHAE, P4HB, ITGB3, RAC1, YWHAZ	299	101	18224	4.22425	0.918591	0.0402853	8.42651
GOTERM_CC_DIRECT	GO:0071141~SMAD protein complex	3	1	0.00699181	Q15796, Q13485, P84022	SMAD2, SMAD4, SMAD3	299	8	18224	22.8562	0.938302	0.0439331	9.31311
GOTERM_CC_DIRECT	GO:0036464~cytoplasmic ribonucleoprotein granule	4	1.33333	0.00762751	P46940, P60953, O75116, P63000	IQGAP1, CDC42, ROCK2, RAC1	299	25	18224	9.75197	0.952152	0.0471041	10.1187
GOTERM_CC_DIRECT	GO:0045177~apical part of cell	6	2	0.00768329	Q04771, P60953, P53708, Q9NPB6, P05067, P35222	ACVR1, CDC42, ITGA8, PARD6A, APP, CTNNB1	299	75	18224	4.87599	0.953208	0.0467179	10.189
GOTERM_CC_DIRECT	GO:0005912~adherens junction	5	1.66667	0.00894254	P46531, O15259, P33151, P35221, P35222	NOTCH1, NPHP1, CDH5, CTNNA1, CTNNB1	299	50	18224	6.09498	0.971736	0.0533861	11.764
GOTERM_CC_DIRECT	GO:0031093~platelet alpha granule lumen	5	1.66667	0.0124312	P10600, P10909, P05067, P61812, P01137	TGFB3, CLU, APP, TGFB2, TGFB1	299	55	18224	5.54089	0.99303	0.0724829	15.9944
GOTERM_CC_DIRECT	GO:0017146~NMDA selective glutamate receptor complex	3	1	0.0132966	Q14289, Q05586, Q13224	PTK2B, GRIN1, GRIN2B	299	11	18224	16.6227	0.995079	0.0762519	17.0143
GOTERM_CC_DIRECT	GO:0005654~nucleoplasm	61	20.3333	0.0137779	P42224, Q9HAU4, Q92769, Q14289, P54259, P17813, P84022, P42229, Q15717, Q9HC98, Q13285, P62993, Q6STE5, P53667, Q9Y4A5, O14757, P10619, Q13191, P00519, P06748, P14635, Q9BTC8, P45984, Q16539, O75925, P45983, Q8WW38, O60231, Q06330, P35222, P05230, Q9HCE7, Q13547, P10275, P46531, P07900, O15105, O60674, P51692, P28482, P63104, Q96EB6, P43694, Q09472, Q13501, P27361, Q12931, P63165, Q9NWN3, P03372,…	STAT1, SMURF2, HDAC2, PTK2B, ATN1, ENG, SMAD3, STAT5A, ELAVL1, NEK6, NR5A1, GRB2, SMARCD3, LIMK1, TRRAP, CHEK1, CTSA, CBLB, ABL1, NPM1, CCNB1, MTA3, MAPK9, MAPK14, PIAS1, MAPK8, ZFPM2, DHX16, RBPJ, CTNNB1, FGF1, SMURF1, HDAC1, AR, NOTCH1, HSP90AA1, SMAD7, JAK2, STAT5B, MAPK1, YWHAZ, SIRT1, GATA4, EP300, SQSTM1, MAPK3, TRAP1, SUMO1, FBXO34, ESR1, SMAD2, UBC, PXN, SMAD4, HMGB2, DAXX, SP1, TFAP2C, S…	299	2784	18224	1.33547	0.995945	0.0778046	17.5765
GOTERM_CC_DIRECT	GO:0031941~filamentous actin	4	1.33333	0.0138733	Q13153, P21333, Q9Y5K6, Q05513	PAK1, FLNA, CD2AP, PRKCZ	299	31	18224	7.86449	0.996098	0.0772352	17.6875
GOTERM_CC_DIRECT	GO:0043198~dendritic shaft	4	1.33333	0.0151268	P49841, P49768, P21333, P05067	GSK3B, PSEN1, FLNA, APP	299	32	18224	7.61873	0.997645	0.0828152	19.1334
GOTERM_CC_DIRECT	GO:0005770~late endosome	7	2.33333	0.0151572	P12931, P28482, P04629, Q13501, P17181, P27361, Q02750	SRC, MAPK1, NTRK1, SQSTM1, IFNAR1, MAPK3, MAP2K1	299	122	18224	3.49712	0.997674	0.0818559	19.1681
GOTERM_CC_DIRECT	GO:0090575~RNA polymerase II transcription factor complex	4	1.33333	0.0164422	Q13285, P43694, Q13485, P40763	NR5A1, GATA4, SMAD4, STAT3	299	33	18224	7.38786	0.998615	0.0873604	20.6253
GOTERM_CC_DIRECT	GO:0001772~immunological synapse	4	1.33333	0.0178198	P06239, P43403, O43561, O14544	LCK, ZAP70, LAT, SOCS6	299	34	18224	7.17057	0.999206	0.0931553	22.1602
GOTERM_CC_DIRECT	GO:0097440~apical dendrite	3	1	0.018456	Q14289, P10909, P21333	PTK2B, CLU, FLNA	299	13	18224	14.0653	0.999386	0.0951072	22.8598
GOTERM_CC_DIRECT	GO:0016605~PML body	6	2	0.022386	Q96EB6, Q13501, Q9UER7, P63165, O75925, P29590	SIRT1, SQSTM1, DAXX, SUMO1, PIAS1, PML	299	98	18224	3.73162	0.999875	0.11294	27.0534
GOTERM_CC_DIRECT	GO:0030666~endocytic vesicle membrane	5	1.66667	0.0228715	P0CG48, Q8IVI9, P41221, P63010, Q03135	UBC, NOSTRIN, WNT5A, AP2B1, CAV1	299	66	18224	4.61741	0.999897	0.113843	27.5566
GOTERM_CC_DIRECT	GO:0031235~intrinsic component of the cytoplasmic side of the plasma membrane	3	1	0.0243176	P20936, Q5VWQ8, Q14644	RASA1, DAB2IP, RASA3	299	15	18224	12.19	0.999943	0.119202	29.0361
GOTERM_CC_DIRECT	GO:0016323~basolateral plasma membrane	8	2.66667	0.0288307	Q02763, P07900, P04626, P19022, P21860, P00533, P35222, Q03135	TEK, HSP90AA1, ERBB2, CDH2, ERBB3, EGFR, CTNNB1, CAV1	299	180	18224	2.70888	0.999991	0.138343	33.4753
GOTERM_CC_DIRECT	GO:0005943~phosphatidylinositol 3-kinase complex, class IA	2	0.666667	0.0324376	P27986, P42336	PIK3R1, PIK3CA	299	2	18224	60.9498	0.999998	0.15271	36.8362
GOTERM_CC_DIRECT	GO:0071144~SMAD2-SMAD3 protein complex	2	0.666667	0.0324376	Q15796, P84022	SMAD2, SMAD3	299	2	18224	60.9498	0.999998	0.15271	36.8362
GOTERM_CC_DIRECT	GO:1990682~CSF1-CSF1R complex	2	0.666667	0.0324376	P09603, P07333	CSF1, CSF1R	299	2	18224	60.9498	0.999998	0.15271	36.8362
GOTERM_CC_DIRECT	GO:0070435~Shc-EGFR complex	2	0.666667	0.0324376	P00533, P29353	EGFR, SHC1	299	2	18224	60.9498	0.999998	0.15271	36.8362
GOTERM_CC_DIRECT	GO:0016581~NuRD complex	3	1	0.0343167	Q13547, Q92769, Q9BTC8	HDAC1, HDAC2, MTA3	299	18	18224	10.1583	0.999999	0.159104	38.524
GOTERM_CC_DIRECT	GO:0042995~cell projection	5	1.66667	0.0344629	P60953, P08631, P19174, O60603, Q96T49	CDC42, HCK, PLCG1, TLR2, PPP1R16B	299	75	18224	4.06332	0.999999	0.157928	38.6535
GOTERM_CC_DIRECT	GO:0014704~intercalated disc	4	1.33333	0.0370902	Q13153, P05556, P19022, P35221	PAK1, ITGB1, CDH2, CTNNA1	299	45	18224	5.41776	1	0.16722	40.9388
GOTERM_CC_DIRECT	GO:0005667~transcription factor complex	8	2.66667	0.0392944	Q15796, O15105, Q09472, Q13485, Q06330, P84022, P35222, Q5VTD9	SMAD2, SMAD7, EP300, SMAD4, RBPJ, SMAD3, CTNNB1, GFI1B	299	193	18224	2.52642	1	0.174481	42.7949
GOTERM_CC_DIRECT	GO:0005730~nucleolus	22	7.33333	0.0429028	Q96EB6, P26196, P42224, P29692, P21333, Q06330, P00519, Q14643, Q9Y5K6, P05230, P63165, P06748, P56945, O15105, P29350, P62993, P42338, P26583, P98082, Q9UER7, Q9Y4K3, P29590	SIRT1, DDX6, STAT1, EEF1D, FLNA, RBPJ, ABL1, ITPR1, CD2AP, FGF1, SUMO1, NPM1, BCAR1, SMAD7, PTPN6, GRB2, PIK3CB, HMGB2, DAB2, DAXX, TRAF6, PML	299	857	18224	1.56464	1	0.18718	45.7169
GOTERM_CC_DIRECT	GO:0030018~Z disc	6	2	0.0445325	Q14315, P20929, Q13153, P21333, O75369, P35222	FLNC, NEB, PAK1, FLNA, FLNB, CTNNB1	299	118	18224	3.09914	1	0.191655	46.9906
GOTERM_CC_DIRECT	GO:0001669~acrosomal vesicle	5	1.66667	0.045454	P10721, P46531, Q9BXA7, Q08397, P35221	KIT, NOTCH1, TSSK1B, LOXL1, CTNNA1	299	82	18224	3.71645	1	0.193254	47.6985
GOTERM_CC_DIRECT	GO:0034678~integrin alpha8-beta1 complex	2	0.666667	0.048261	P05556, P53708	ITGB1, ITGA8	299	3	18224	40.6332	1	0.202056	49.8011
GOTERM_CC_DIRECT	GO:0002193~MAML1-RBP-Jkappa- ICN1 complex	2	0.666667	0.048261	P46531, Q06330	NOTCH1, RBPJ	299	3	18224	40.6332	1	0.202056	49.8011
GOTERM_CC_DIRECT	GO:0043260~laminin-11 complex	2	0.666667	0.048261	O15230, P11047	LAMA5, LAMC1	299	3	18224	40.6332	1	0.202056	49.8011
GOTERM_CC_DIRECT	GO:0000322~storage vacuole	2	0.666667	0.048261	P60953, Q14155	CDC42, ARHGEF7	299	3	18224	40.6332	1	0.202056	49.8011
GOTERM_CC_DIRECT	GO:0032444~activin responsive factor complex	2	0.666667	0.048261	Q15796, Q13485	SMAD2, SMAD4	299	3	18224	40.6332	1	0.202056	49.8011
GOTERM_CC_DIRECT	GO:0005899~insulin receptor complex	2	0.666667	0.048261	P06213, P35568	INSR, IRS1	299	3	18224	40.6332	1	0.202056	49.8011
GOTERM_CC_DIRECT	GO:0043259~laminin-10 complex	2	0.666667	0.048261	O15230, P11047	LAMA5, LAMC1	299	3	18224	40.6332	1	0.202056	49.8011
GOTERM_CC_DIRECT	GO:0034666~integrin alpha2-beta1 complex	2	0.666667	0.048261	P05556, P07948	ITGB1, LYN	299	3	18224	40.6332	1	0.202056	49.8011
GOTERM_CC_DIRECT	GO:0016328~lateral plasma membrane	4	1.33333	0.0557365	P46940, P12830, P21860, P35222	IQGAP1, CDH1, ERBB3, CTNNB1	299	53	18224	4.59999	1	0.227966	55.0242
GOTERM_CC_DIRECT	GO:0030659~cytoplasmic vesicle membrane	6	2	0.0560931	P62258, Q8IUH5, Q15036, Q9Y5X1, Q96B97, P63104	YWHAE, ZDHHC17, SNX17, SNX9, SH3KBP1, YWHAZ	299	126	18224	2.90237	1	0.227022	55.2602
GOTERM_CC_DIRECT	GO:0001725~stress fiber	4	1.33333	0.0583285	Q02763, Q658W2, Q05397, P49023, O75369	TEK, DKFZp666O0110, PTK2, PXN, FLNB	299	54	18224	4.5148	1	0.232873	56.7141
GOTERM_CC_DIRECT	GO:0045211~postsynaptic membrane	8	2.66667	0.0588696	Q9HD26, Q16620, P11274, Q9BYB0, Q05586, Q8IZP0, Q13224, A7KAX9	GOPC, NTRK2, BCR, SHANK3, GRIN1, ABI1, GRIN2B, ARHGAP32	299	211	18224	2.31089	1	0.232561	57.0594
GOTERM_CC_DIRECT	GO:0005905~clathrin-coated pit	4	1.33333	0.0609764	Q15811, P98082, P05067, Q9Y6I3	ITSN1, DAB2, APP, EPN1	299	55	18224	4.43272	1	0.237757	58.3794
GOTERM_CC_DIRECT	GO:0000139~Golgi membrane	16	5.33333	0.0638037	Q9HD26, Q9P212, P60953, Q8IUH5, P49768, P13591, A7KAX9, Q03135, P63000, P19438, P46531, O00743, Q13467, Q15363, P00533, P01112	GOPC, PLCE1, CDC42, ZDHHC17, PSEN1, NCAM1, ARHGAP32, CAV1, RAC1, TNFRSF1A, NOTCH1, PPP6C, FZD5, TMED2, EGFR, HRAS	299	591	18224	1.65008	1	0.245306	60.0918
GOTERM_CC_DIRECT	GO:0071953~elastic fiber	2	0.666667	0.0638265	P15502, Q9UBX5	ELN, FBLN5	299	4	18224	30.4749	1	0.243121	60.1054
GOTERM_CC_DIRECT	GO:0097443~sorting endosome	2	0.666667	0.0638265	P35968, O14786	KDR, NRP1	299	4	18224	30.4749	1	0.243121	60.1054
GOTERM_CC_DIRECT	GO:0035867~alphav-beta3 integrin-IGF-1-IGF1R complex	2	0.666667	0.0638265	P08069, P05106	IGF1R, ITGB3	299	4	18224	30.4749	1	0.243121	60.1054
GOTERM_CC_DIRECT	GO:0005739~mitochondrion	30	10	0.0694711	P12931, P49768, P10912, Q02750, P10398, Q9HCE7, P13647, Q06124, P28482, Q38SD2, Q00005, P06241, Q9Y4K3, Q6EMK4, P63104, Q96EB6, P26196, P49841, P27361, P00519, Q12931, P19438, P62258, P15502, P45984, P10909, Q16539, P01116, Q92754, P45983	SRC, PSEN1, GHR, MAP2K1, ARAF, SMURF1, KRT5, PTPN11, MAPK1, LRRK1, PPP2R2B, FYN, TRAF6, VASN, YWHAZ, SIRT1, DDX6, GSK3B, MAPK3, ABL1, TRAP1, TNFRSF1A, YWHAE, ELN, MAPK9, CLU, MAPK14, KRAS, TFAP2C, MAPK8	299	1331	18224	1.37378	1	0.259843	63.3292
GOTERM_CC_DIRECT	GO:0008305~integrin complex	3	1	0.0715689	P05556, P53708, P05106	ITGB1, ITGA8, ITGB3	299	27	18224	6.7722	1	0.264417	64.4644
GOTERM_CC_DIRECT	GO:0005802~trans-Golgi network	6	2	0.0727532	O43639, P12830, Q9Y5X1, P16333, P63010, P63000	NCK2, CDH1, SNX9, NCK1, AP2B1, RAC1	299	136	18224	2.68896	1	0.26593	65.0908
GOTERM_CC_DIRECT	GO:0015630~microtubule cytoskeleton	6	2	0.0745531	P46940, P07332, P28482, Q9H3Q1, P27361, Q14008	IQGAP1, FES, MAPK1, CDC42EP4, MAPK3, CKAP5	299	137	18224	2.66934	1	0.269384	66.0232
GOTERM_CC_DIRECT	GO:0016363~nuclear matrix	5	1.66667	0.0748082	O60674, P54259, Q5VTD9, P29590, Q05513	JAK2, ATN1, GFI1B, PML, PRKCZ	299	97	18224	3.14174	1	0.267874	66.1534
GOTERM_CC_DIRECT	GO:0031226~intrinsic component of plasma membrane	3	1	0.076268	P09619, P16234, O60603	PDGFRB, PDGFRA, TLR2	299	28	18224	6.53034	1	0.270177	66.8899
GOTERM_CC_DIRECT	GO:0009925~basal plasma membrane	3	1	0.0859462	Q02763, P08581, Q13873	TEK, MET, BMPR2	299	30	18224	6.09498	1	0.297588	71.4091
GOTERM_CC_DIRECT	GO:0035748~myelin sheath abaxonal region	2	0.666667	0.0942003	P05556, Q05513	ITGB1, PRKCZ	299	6	18224	20.3166	1	0.319603	74.8036

## Sheet: MF
Category	Term	Count	%	PValue	Genes	Gene Name	List Total	Pop Hits	Pop Total	Fold Enrichment	Bonferroni	Benjamini	FDR
GOTERM_MF_DIRECT	GO:0005515~protein binding	279	93	6.12722e-56	P46940, P16278, P29692, P10398, O14786, Q15717, Q14332, Q99683, P13647, P16885, O60716, Q9BYB0, Q13467, Q38SD2, P98160, Q8WUH2, Q5VTD9, Q15714, Q9Y4A5, Q9Y6I3, P20936, Q15464, P26196, Q8IUH5, Q9Y5X1, O75369, P14635, Q5VWQ8, P62258, P07237, P98082, O60603, Q96T49, P01137, P06239, P22681, Q05586, P41221, P46531, Q9UKW4, P84095, P37023, P43403, P06241, P07949, Q9UK41, P63104, P07948, Q9HD26, Q9P212,…	IQGAP1, GLB1, EEF1D, ARAF, NRP1, ELAVL1, FZD2, MAP3K5, KRT5, PLCG2, CTNND1, SHANK3, FZD5, LRRK1, HSPG2, TGFBRAP1, GFI1B, TSC22D1, TRRAP, EPN1, RASA1, SHB, DDX6, ZDHHC17, SNX9, FLNB, CCNB1, DAB2IP, YWHAE, P4HB, DAB2, TLR2, PPP1R16B, TGFB1, LCK, CBL, GRIN1, WNT5A, NOTCH1, VAV3, RHOG, ACVRL1, ZAP70, FYN, RET, VPS28, YWHAZ, LYN, GOPC, PLCE1, ASAP1, GATA4, WAS, TSSK1B, FBLN5, PLCG1, TIE1, MAPK3, EFEMP…	299	8785	16881	1.79304	3.33933e-53	3.33933e-53	8.93031e-53
GOTERM_MF_DIRECT	GO:0004713~protein tyrosine kinase activity	42	14	6.67606e-40	P29317, P06239, P07332, P12931, P32927, Q658W2, P11362, Q14289, P08581, Q02750, P05230, P42229, Q02763, P09038, P07900, P11274, O60674, P42684, P43403, P09619, P51692, P04626, P06241, P08631, P06213, P07949, P07948, P23458, P30530, P22607, P35590, P17948, P00519, P34925, Q16584, P10721, P08069, P35968, Q05397, P29597, P08922, P21860, P00533	EPHA2, LCK, FES, SRC, CSF2RB, DKFZp666O0110, FGFR1, PTK2B, MET, MAP2K1, FGF1, STAT5A, TEK, FGF2, HSP90AA1, BCR, JAK2, ABL2, ZAP70, PDGFRB, STAT5B, ERBB2, FYN, HCK, INSR, RET, LYN, JAK1, AXL, FGFR3, TIE1, FLT1, ABL1, RYK, MAP3K11, KIT, IGF1R, KDR, PTK2, TYK2, ROS1, ERBB3, EGFR	299	133	16881	17.8289	3.63845e-37	1.81923e-37	9.73025e-37
GOTERM_MF_DIRECT	GO:0004714~transmembrane receptor protein tyrosine kinase activity	23	7.66667	2.10511e-29	P36888, P29317, P07333, P30530, P08581, P16234, P35590, P17948, P34925, Q01974, P10721, P08069, Q02763, Q16620, P35968, P04626, P08922, P35916, P04629, P21860, P06213, P00533, P07949	FLT3, EPHA2, CSF1R, AXL, MET, PDGFRA, TIE1, FLT1, RYK, ROR2, KIT, IGF1R, TEK, NTRK2, KDR, ERBB2, ROS1, FLT4, NTRK1, ERBB3, INSR, EGFR, RET	299	38	16881	34.1721	1.14728e-26	3.82428e-27	3.06816e-26
GOTERM_MF_DIRECT	GO:0046934~phosphatidylinositol-4,5-bisphosphate 3-kinase activity	26	8.66667	4.30838e-28	P06239, P11362, P16234, P15391, P48736, P35568, P05230, P09038, P27986, O00329, P62993, P09619, P04626, Q06124, P06241, Q8WU20, P22607, Q9Y4H2, P10721, Q13480, P42338, P15498, P42336, P21860, O00459, P00533	LCK, FGFR1, PDGFRA, CD19, PIK3CG, IRS1, FGF1, FGF2, PIK3R1, PIK3CD, GRB2, PDGFRB, ERBB2, PTPN11, FYN, FRS2, FGFR3, IRS2, KIT, GAB1, PIK3CB, VAV1, PIK3CA, ERBB3, PIK3R2, EGFR	299	62	16881	23.676	2.34806e-25	5.87016e-26	6.27938e-25
GOTERM_MF_DIRECT	GO:0019901~protein kinase binding	46	15.3333	1.0656e-24	P46940, P06239, P60953, Q658W2, P10912, Q02750, P84022, P35222, Q03135, O15524, Q15717, P56945, Q9HC98, P29350, O60674, P62993, P37023, Q99683, P09619, Q13467, O60716, Q9Y4K3, P63104, Q8TAX0, P42768, P43694, Q13153, P49841, P19174, Q13501, O43561, Q12931, Q14155, P06748, P63000, Q9Y4H2, P14635, Q9BUZ4, Q5VWQ8, Q05397, P49023, Q9UER7, P00533, Q86Y07, P40763, Q05513, O43597	IQGAP1, LCK, CDC42, DKFZp666O0110, GHR, MAP2K1, SMAD3, CTNNB1, CAV1, SOCS1, ELAVL1, BCAR1, NEK6, PTPN6, JAK2, GRB2, ACVRL1, MAP3K5, PDGFRB, FZD5, CTNND1, TRAF6, YWHAZ, OSR1, WAS, GATA4, PAK1, GSK3B, PLCG1, SQSTM1, LAT, TRAP1, ARHGEF7, NPM1, RAC1, IRS2, CCNB1, TRAF4, DAB2IP, PTK2, PXN, DAXX, EGFR, VRK2, STAT3, PRKCZ, SPRY2	299	376	16881	6.90712	5.80752e-22	1.1615e-22	1.55309e-21
GOTERM_MF_DIRECT	GO:0005088~Ras guanyl-nucleotide exchange factor activity	27	9	8.91654e-22	P32927, Q658W2, P11362, Q05586, P16234, P13591, P35568, P05230, P09038, Q02763, P62993, O60674, P09619, P04626, P06241, Q8WU20, P07949, P29353, P23458, P22607, Q07889, O43561, Q9Y4H2, P10721, Q05397, P21860, Q13224, P00533	CSF2RB, DKFZp666O0110, FGFR1, GRIN1, PDGFRA, NCAM1, IRS1, FGF1, FGF2, TEK, GRB2, JAK2, PDGFRB, ERBB2, FYN, FRS2, RET, SHC1, JAK1, FGFR3, SOS1, LAT, IRS2, KIT, PTK2, ERBB3, GRIN2B, EGFR	299	115	16881	13.2554	4.85952e-19	8.09919e-20	1.29957e-18
GOTERM_MF_DIRECT	GO:0019903~protein phosphatase binding	22	7.33333	1.03263e-21	P46940, P06239, P23458, P07333, P19022, P08581, P35222, Q8TEW0, Q9Y4H2, P07900, P27986, Q99683, P33151, P62993, P04626, P51692, P08922, P35916, O00459, Q16539, P00533, P40763	IQGAP1, LCK, JAK1, CSF1R, CDH2, MET, CTNNB1, PARD3, IRS2, HSP90AA1, PIK3R1, MAP3K5, CDH5, GRB2, ERBB2, STAT5B, ROS1, FLT4, PIK3R2, MAPK14, EGFR, STAT3	299	63	16881	19.7156	5.62783e-19	8.03976e-20	1.50504e-18
GOTERM_MF_DIRECT	GO:0005524~ATP binding	82	27.3333	8.7505e-21	P36894, P36897, Q16671, P12931, Q658W2, Q14289, P16234, P48736, P10398, Q01974, O43318, Q02763, Q9HC98, P11274, Q04771, Q99683, P53667, Q38SD2, P06213, O14757, P26196, Q13153, P30530, P49841, P17948, P00519, P34925, Q16584, P08069, P37173, P35968, P45984, P08922, O95747, Q16539, Q86Y07, P45983, P34932, P29317, P07332, P06239, P07333, P11362, O60231, P08581, Q02750, P07900, O00329, O60674, P37023,…	BMPR1A, TGFBR1, AMHR2, SRC, DKFZp666O0110, PTK2B, PDGFRA, PIK3CG, ARAF, ROR2, MAP3K7, TEK, NEK6, BCR, ACVR1, MAP3K5, LIMK1, LRRK1, INSR, CHEK1, DDX6, PAK1, AXL, GSK3B, FLT1, ABL1, RYK, MAP3K11, IGF1R, TGFBR2, KDR, MAPK9, ROS1, OXSR1, MAPK14, VRK2, MAPK8, HSPA4, EPHA2, FES, LCK, CSF1R, FGFR1, DHX16, MET, MAP2K1, HSP90AA1, PIK3CD, JAK2, ACVRL1, ABL2, PDGFRB, ZAP70, FRK, ERBB2, MAPK1, FYN, HCK, FLT4…	299	1495	16881	3.0967	4.76902e-18	5.96128e-19	1.27537e-17
GOTERM_MF_DIRECT	GO:0016303~1-phosphatidylinositol-3-kinase activity	16	5.33333	3.34175e-16	P22607, P11362, P48736, P35568, P05230, Q9Y4H2, P09038, Q13480, P27986, O00329, P62993, P42338, P42336, Q06124, Q8WU20, O00459	FGFR3, FGFR1, PIK3CG, IRS1, FGF1, IRS2, FGF2, GAB1, PIK3R1, PIK3CD, GRB2, PIK3CB, PIK3CA, PTPN11, FRS2, PIK3R2	299	43	16881	21.0077	1.81521e-13	2.02061e-14	4.88498e-13
GOTERM_MF_DIRECT	GO:0043548~phosphatidylinositol 3-kinase binding	12	4	2.84506e-15	Q9Y4H2, P08069, P27986, Q5VWQ8, P06239, P30530, O60674, P09619, O14654, P06241, P06213, P35568	IRS2, IGF1R, PIK3R1, DAB2IP, LCK, AXL, JAK2, PDGFRB, IRS4, FYN, INSR, IRS1	299	19	16881	35.6578	1.57319e-12	1.57319e-13	4.20775e-12
GOTERM_MF_DIRECT	GO:0046332~SMAD binding	15	5	1.04088e-14	P36894, P36897, Q9HAU4, Q03167, P21333, P35222, P08123, Q15796, P37173, Q04771, P37023, O00238, P98082, Q8WUH2, P29590	BMPR1A, TGFBR1, SMURF2, TGFBR3, FLNA, CTNNB1, COL1A2, SMAD2, TGFBR2, ACVR1, ACVRL1, BMPR1B, DAB2, TGFBRAP1, PML	299	43	16881	19.6947	5.68767e-12	5.17031e-13	1.52101e-11
GOTERM_MF_DIRECT	GO:0004715~non-membrane spanning protein tyrosine kinase activity	15	5	3.04127e-14	P07332, P23458, P06239, P12931, Q658W2, Q14289, P00519, P42684, O60674, Q05397, P43403, P42685, P29597, P08631, P06241, P07948	FES, JAK1, LCK, SRC, DKFZp666O0110, PTK2B, ABL1, ABL2, JAK2, PTK2, ZAP70, FRK, TYK2, HCK, FYN, LYN	299	46	16881	18.4103	1.6579e-11	1.38156e-12	4.43423e-11
GOTERM_MF_DIRECT	GO:0004672~protein kinase activity	33	11	4.77853e-14	P36897, P12931, Q658W2, P08581, P16234, P48736, Q02750, P10398, Q01974, O43318, Q02763, Q9HC98, O60674, P42684, Q04771, Q99683, P53667, P04626, Q38SD2, P07949, O14757, Q13153, P49841, P00519, P34925, Q16584, Q05397, P29597, P45984, P21860, Q16539, P00533, Q86Y07, Q05513	TGFBR1, SRC, DKFZp666O0110, MET, PDGFRA, PIK3CG, MAP2K1, ARAF, ROR2, MAP3K7, TEK, NEK6, JAK2, ABL2, ACVR1, MAP3K5, LIMK1, ERBB2, LRRK1, RET, CHEK1, PAK1, GSK3B, ABL1, RYK, MAP3K11, PTK2, TYK2, MAPK9, ERBB3, MAPK14, EGFR, VRK2, PRKCZ	299	359	16881	5.18975	2.60181e-11	2.0014e-12	6.95777e-11
GOTERM_MF_DIRECT	GO:0016301~kinase activity	27	9	1.54682e-13	O14757, P29317, P06239, P12931, Q9Y3F4, P49841, P49918, P48736, P27361, Q99704, Q16584, Q16620, P27986, O00329, P11274, O60674, P42338, P04626, P42336, P28482, P45984, Q96B97, O00459, P07949, P45983, Q9Y4A5, P63104	CHEK1, EPHA2, LCK, SRC, STRAP, GSK3B, CDKN1C, PIK3CG, MAPK3, DOK1, MAP3K11, NTRK2, PIK3R1, PIK3CD, BCR, JAK2, PIK3CB, ERBB2, PIK3CA, MAPK1, MAPK9, SH3KBP1, PIK3R2, RET, MAPK8, TRRAP, YWHAZ	299	241	16881	6.32519	8.42865e-11	6.02052e-12	2.25409e-10
GOTERM_MF_DIRECT	GO:0017124~SH3 domain binding	20	6.66667	2.76696e-13	P78324, P42768, P22681, Q13191, Q8IZP0, P00519, Q07960, Q9Y5K6, Q07889, P56945, Q5VWQ8, Q13905, Q92835, P29350, P62993, Q9BYB0, Q96B97, Q2M1Z3, Q68EM7, P07948	SIRPA, WAS, CBL, CBLB, ABI1, ABL1, ARHGAP1, CD2AP, SOS1, BCAR1, DAB2IP, RAPGEF1, INPP5D, PTPN6, GRB2, SHANK3, SH3KBP1, ARHGAP31, ARHGAP17, LYN	299	119	16881	9.48877	1.50784e-10	1.00523e-11	4.03233e-10
GOTERM_MF_DIRECT	GO:0043560~insulin receptor substrate binding	9	3	1.35377e-12	P08069, P27986, P62993, O60674, P42338, P42336, Q06124, P06213, Q05513	IGF1R, PIK3R1, GRB2, JAK2, PIK3CB, PIK3CA, PTPN11, INSR, PRKCZ	299	11	16881	46.1931	7.37824e-10	4.6114e-11	1.97314e-09
GOTERM_MF_DIRECT	GO:0098641~cadherin binding involved in cell-cell adhesion	28	9.33333	1.81171e-12	P46940, P29317, P42224, P12931, P22681, P29692, P35221, Q9Y5K6, P35222, P46109, P12830, O60716, Q6EMK4, P63104, P26196, Q9ULH1, P05556, Q9Y5X1, Q8IZP0, P21333, Q14008, Q07960, O75369, Q5VWQ8, P62258, P16333, P00533, P78344	IQGAP1, EPHA2, STAT1, SRC, CBL, EEF1D, CTNNA1, CD2AP, CTNNB1, CRKL, CDH1, CTNND1, VASN, YWHAZ, DDX6, ASAP1, ITGB1, SNX9, ABI1, FLNA, CKAP5, ARHGAP1, FLNB, DAB2IP, YWHAE, NCK1, EGFR, EIF4G2	299	290	16881	5.45114	9.87356e-10	5.80798e-11	2.64047e-09
GOTERM_MF_DIRECT	GO:0005070~SH3/SH2 adaptor activity	14	4.66667	1.19304e-11	O43639, Q15464, P12931, Q07960, O43561, Q13480, Q9UKW4, P46109, P62993, Q13322, Q06124, O14654, P16333, P46108	NCK2, SHB, SRC, ARHGAP1, LAT, GAB1, VAV3, CRKL, GRB2, GRB10, PTPN11, IRS4, NCK1, CRK	299	56	16881	14.1145	6.5021e-09	3.61228e-10	1.73884e-08
GOTERM_MF_DIRECT	GO:0004871~signal transducer activity	23	7.66667	1.23544e-11	Q9P212, P42224, Q658W2, Q8IUH5, P22681, Q14289, Q13191, P19174, P21333, P29692, P35568, P35222, P42229, Q9Y4H2, Q13480, P56945, P46109, Q9HC98, Q05397, P16885, P51692, O14654, P19883, P40763	PLCE1, STAT1, DKFZp666O0110, ZDHHC17, CBL, PTK2B, CBLB, PLCG1, FLNA, EEF1D, IRS1, CTNNB1, STAT5A, IRS2, GAB1, BCAR1, CRKL, NEK6, PTK2, PLCG2, STAT5B, IRS4, FST, STAT3	299	204	16881	6.36538	6.73312e-09	3.54375e-10	1.80062e-08
GOTERM_MF_DIRECT	GO:0019838~growth factor binding	11	3.66667	1.63606e-11	Q02763, P36897, P35968, P04626, P10912, P35916, P40189, P17948, P21860, Q13873, O14786	TEK, TGFBR1, KDR, ERBB2, GHR, FLT4, IL6ST, FLT1, ERBB3, BMPR2, NRP1	299	27	16881	23.0015	8.91652e-09	4.45826e-10	2.38453e-08
GOTERM_MF_DIRECT	GO:0004674~protein serine/threonine kinase activity	30	10	2.82498e-11	P36894, P36897, P48736, Q02750, P10398, O43318, P11274, Q9HC98, P37023, Q04771, Q99683, P53667, P28482, Q38SD2, Q8TAX0, O14757, Q13153, Q9BXA7, P49841, Q13501, P27361, Q16584, O00238, P42336, O75116, O95747, Q16539, Q86Y07, Q05513, P45983	BMPR1A, TGFBR1, PIK3CG, MAP2K1, ARAF, MAP3K7, BCR, NEK6, ACVRL1, ACVR1, MAP3K5, LIMK1, MAPK1, LRRK1, OSR1, CHEK1, PAK1, TSSK1B, GSK3B, SQSTM1, MAPK3, MAP3K11, BMPR1B, PIK3CA, ROCK2, OXSR1, MAPK14, VRK2, PRKCZ, MAPK8	299	376	16881	4.50464	1.53962e-08	7.33151e-10	4.11737e-08
GOTERM_MF_DIRECT	GO:0019899~enzyme binding	28	9.33333	4.53547e-11	P42224, P12931, Q92769, P35222, Q03135, Q13547, P10275, P46531, P11274, Q13285, P09619, P06241, P46108, P07948, Q96EB6, Q9P212, P05067, P05106, P63000, P03372, P62258, P07237, Q9UER7, Q16539, P00533, O75925, P01137, P45983	STAT1, SRC, HDAC2, CTNNB1, CAV1, HDAC1, AR, NOTCH1, BCR, NR5A1, PDGFRB, FYN, CRK, LYN, SIRT1, PLCE1, APP, ITGB3, RAC1, ESR1, YWHAE, P4HB, DAXX, MAPK14, EGFR, PIAS1, TGFB1, MAPK8	299	333	16881	4.74724	2.47183e-08	1.12356e-09	6.61036e-08
GOTERM_MF_DIRECT	GO:0005158~insulin receptor binding	11	3.66667	8.08041e-11	Q9Y4H2, P08069, P27986, P12931, Q13322, Q06124, O14654, Q8WU20, P35568, Q99704, P29353	IRS2, IGF1R, PIK3R1, SRC, GRB10, PTPN11, IRS4, FRS2, IRS1, DOK1, SHC1	299	31	16881	20.0336	4.40383e-08	1.91471e-09	1.17771e-07
GOTERM_MF_DIRECT	GO:0050431~transforming growth factor beta binding	9	3	9.77752e-11	P36897, P37173, Q04771, P37023, P17813, P10600, Q9NS15, Q03167, Q6EMK4	TGFBR1, TGFBR2, ACVR1, ACVRL1, ENG, TGFB3, LTBP3, TGFBR3, VASN	299	16	16881	31.7577	5.32875e-08	2.22031e-09	1.42506e-07
GOTERM_MF_DIRECT	GO:0008134~transcription factor binding	25	8.33333	2.44091e-10	Q96EB6, P43694, Q8WW38, Q09472, Q92769, Q9NPB6, P21333, Q06330, P84022, P35222, P63165, Q13547, P10275, Q15796, P03372, P27986, Q6STE5, P26583, P45984, P28482, Q9UER7, P08047, O75925, P40763, P63104	SIRT1, GATA4, ZFPM2, EP300, HDAC2, PARD6A, FLNA, RBPJ, SMAD3, CTNNB1, SUMO1, HDAC1, AR, SMAD2, ESR1, PIK3R1, SMARCD3, HMGB2, MAPK9, MAPK1, DAXX, SP1, PIAS1, STAT3, YWHAZ	299	284	16881	4.96991	1.3303e-07	5.32119e-09	3.55759e-07
GOTERM_MF_DIRECT	GO:0001948~glycoprotein binding	13	4.33333	1.28373e-09	P36894, P20936, P10619, Q15464, P07900, P12830, P06239, O00238, Q9NRD1, P21333, P06241, P00533, P01137	BMPR1A, RASA1, CTSA, SHB, HSP90AA1, CDH1, LCK, BMPR1B, FBXO6, FLNA, FYN, EGFR, TGFB1	299	65	16881	11.2916	6.99634e-07	2.6909e-08	1.87102e-06
GOTERM_MF_DIRECT	GO:0004702~receptor signaling protein serine/threonine kinase activity	12	4	1.70235e-09	P36894, Q16671, P36897, P37173, Q04771, P37023, Q13153, O00238, O95747, Q02750, Q13873, P61812	BMPR1A, AMHR2, TGFBR1, TGFBR2, ACVR1, ACVRL1, PAK1, BMPR1B, OXSR1, MAP2K1, BMPR2, TGFB2	299	53	16881	12.783	9.27781e-07	3.43623e-08	2.48115e-06
GOTERM_MF_DIRECT	GO:0008022~protein C-terminus binding	19	6.33333	3.86201e-09	Q96EB6, P06239, Q09472, P12931, P29279, Q9UBX5, Q02750, P00519, Q9Y5K6, P35222, O60674, Q9BYB0, P04626, Q15036, P98082, P08047, P98160, O75925, P01112	SIRT1, LCK, EP300, SRC, CTGF, FBLN5, MAP2K1, ABL1, CD2AP, CTNNB1, JAK2, SHANK3, ERBB2, SNX17, DAB2, SP1, HSPG2, PIAS1, HRAS	299	182	16881	5.89399	2.10479e-06	7.51712e-08	5.62881e-06
GOTERM_MF_DIRECT	GO:0004716~receptor signaling protein tyrosine kinase activity	7	2.33333	5.69599e-09	P10721, P35968, P04626, P21860, P06213, P00533, P07948	KIT, KDR, ERBB2, ERBB3, INSR, EGFR, LYN	299	10	16881	39.5207	3.10431e-06	1.07045e-07	8.30181e-06
GOTERM_MF_DIRECT	GO:0008013~beta-catenin binding	13	4.33333	2.02099e-08	Q09472, P49841, P19022, P49768, P35221, P84022, Q9Y5K6, P10275, P03372, P12830, O15105, P33151, P49023	EP300, GSK3B, CDH2, PSEN1, CTNNA1, SMAD3, CD2AP, AR, ESR1, CDH1, SMAD7, CDH5, PXN	299	82	16881	8.95069	1.10143e-05	3.67146e-07	2.94555e-05
GOTERM_MF_DIRECT	GO:0048185~activin binding	7	2.33333	2.43253e-08	Q9HCE7, O15105, Q04771, P37023, P17813, Q03167, P19883	SMURF1, SMAD7, ACVR1, ACVRL1, ENG, TGFBR3, FST	299	12	16881	32.9339	1.32572e-05	4.27655e-07	3.54537e-05
GOTERM_MF_DIRECT	GO:0005021~vascular endothelial growth factor-activated receptor activity	6	2	3.3827e-08	P36888, P35968, P16234, P35916, P17948, O14786	FLT3, KDR, PDGFRA, FLT4, FLT1, NRP1	299	7	16881	48.3927	1.84355e-05	5.76115e-07	4.93022e-05
GOTERM_MF_DIRECT	GO:0005114~type II transforming growth factor beta receptor binding	6	2	3.3827e-08	P36897, P17813, P10600, Q03167, P61812, P01137	TGFBR1, ENG, TGFB3, TGFBR3, TGFB2, TGFB1	299	7	16881	48.3927	1.84355e-05	5.76115e-07	4.93022e-05
GOTERM_MF_DIRECT	GO:0005102~receptor binding	24	8	8.0485e-08	P20936, P23458, P12931, Q9Y3F4, Q658W2, Q14289, Q05586, P00519, P05067, P61812, Q03135, P10275, P42684, P33151, O60674, Q6STE5, Q05397, P43403, P42685, P09619, O60716, Q15036, P08631, P16333, P07948	RASA1, JAK1, SRC, STRAP, DKFZp666O0110, PTK2B, GRIN1, ABL1, APP, TGFB2, CAV1, AR, ABL2, CDH5, JAK2, SMARCD3, PTK2, ZAP70, FRK, PDGFRB, CTNND1, SNX17, HCK, NCK1, LYN	299	353	16881	3.83852	4.38634e-05	1.32922e-06	0.000117305
GOTERM_MF_DIRECT	GO:0042802~identical protein binding	36	12	1.50157e-07	P06239, P42224, Q9HAU4, P60953, P11362, P84022, Q03135, P07900, P62993, P04626, P28482, P06241, Q38SD2, Q99578, Q9Y4K3, P63104, Q96EB6, P42768, Q8IUH5, Q13501, P05067, P05106, O75369, Q16584, P08123, Q9BUZ4, P08069, Q5VWQ8, P03372, P19235, Q13485, P10600, P21860, P00533, P40763, Q14562	LCK, STAT1, SMURF2, CDC42, FGFR1, SMAD3, CAV1, HSP90AA1, GRB2, ERBB2, MAPK1, FYN, LRRK1, RIT2, TRAF6, YWHAZ, SIRT1, WAS, ZDHHC17, SQSTM1, APP, ITGB3, FLNB, MAP3K11, COL1A2, TRAF4, IGF1R, DAB2IP, ESR1, EPOR, SMAD4, TGFB3, ERBB3, EGFR, STAT3, DHX8	299	749	16881	2.71361	8.18325e-05	2.40693e-06	0.000218852
GOTERM_MF_DIRECT	GO:0004675~transmembrane receptor protein serine/threonine kinase activity	6	2	1.97137e-07	P36894, P36897, P37173, Q04771, P37023, O00238	BMPR1A, TGFBR1, TGFBR2, ACVR1, ACVRL1, BMPR1B	299	9	16881	37.6388	0.000107434	3.06969e-06	0.000287323
GOTERM_MF_DIRECT	GO:0034713~type I transforming growth factor beta receptor binding	6	2	1.97137e-07	Q15796, O15105, P37173, P17813, P10600, P01137	SMAD2, SMAD7, TGFBR2, ENG, TGFB3, TGFB1	299	9	16881	37.6388	0.000107434	3.06969e-06	0.000287323
GOTERM_MF_DIRECT	GO:0046875~ephrin receptor binding	8	2.66667	2.45634e-07	P12931, P62993, P22681, P48736, P06241, P16333, P46108, P29353	SRC, GRB2, CBL, PIK3CG, FYN, NCK1, CRK, SHC1	299	26	16881	17.3718	0.000133862	3.71862e-06	0.000358007
GOTERM_MF_DIRECT	GO:0042803~protein homodimerization activity	35	11.6667	2.47887e-07	P36894, P42224, P07333, Q9UNH7, P11362, P10912, P17813, P16234, P61812, P84022, Q15717, P07900, Q04771, Q99683, P04629, P36888, Q9Y5X1, Q9UBX5, P21333, Q13501, Q16584, P06748, P10721, Q5VWQ8, Q16620, P09603, Q15796, Q13485, P24468, P40189, P21860, Q9UER7, P08047, P01137, P29590	BMPR1A, STAT1, CSF1R, SNX6, FGFR1, GHR, ENG, PDGFRA, TGFB2, SMAD3, ELAVL1, HSP90AA1, ACVR1, MAP3K5, NTRK1, FLT3, SNX9, FBLN5, FLNA, SQSTM1, MAP3K11, NPM1, KIT, DAB2IP, NTRK2, CSF1, SMAD2, SMAD4, NR2F2, IL6ST, ERBB3, DAXX, SP1, TGFB1, PML	299	730	16881	2.7069	0.00013509	3.65131e-06	0.000361291
GOTERM_MF_DIRECT	GO:0042169~SH2 domain binding	8	2.66667	5.56936e-07	P06239, P29350, P12931, O60674, Q658W2, Q05397, Q13501, P35568, P46108	LCK, PTPN6, SRC, JAK2, DKFZp666O0110, PTK2, SQSTM1, IRS1, CRK	299	29	16881	15.5747	0.000303484	7.98761e-06	0.000811722
GOTERM_MF_DIRECT	GO:0005160~transforming growth factor beta receptor binding	9	3	6.01631e-07	P02750, Q15796, Q9HAU4, Q03167, P61812, P84022, P12644, Q8WUH2, P01137	LRG1, SMAD2, SMURF2, TGFBR3, TGFB2, SMAD3, BMP4, TGFBRAP1, TGFB1	299	42	16881	12.0982	0.000327835	8.40737e-06	0.000876863
GOTERM_MF_DIRECT	GO:0070411~I-SMAD binding	6	2	7.02104e-07	Q9HCE7, P36897, Q15796, O15105, Q13485, P35222	SMURF1, TGFBR1, SMAD2, SMAD7, SMAD4, CTNNB1	299	11	16881	30.7954	0.000382573	9.56612e-06	0.0010233
GOTERM_MF_DIRECT	GO:0046982~protein heterodimerization activity	26	8.66667	8.33223e-07	Q9UNH7, P35221, P61812, P84022, P35222, Q03135, P46531, P27986, P53667, P04626, P05556, P30530, Q07889, P06748, Q15796, P62258, Q13485, P10600, P07237, P21860, Q07890, O00459, O60603, P00533, P01137, P29590	SNX6, CTNNA1, TGFB2, SMAD3, CTNNB1, CAV1, NOTCH1, PIK3R1, LIMK1, ERBB2, ITGB1, AXL, SOS1, NPM1, SMAD2, YWHAE, SMAD4, TGFB3, P4HB, ERBB3, SOS2, PIK3R2, TLR2, EGFR, TGFB1, PML	299	465	16881	3.1568	0.000454004	1.10757e-05	0.0012144
GOTERM_MF_DIRECT	GO:0031625~ubiquitin protein ligase binding	20	6.66667	8.73889e-07	P23458, P49841, Q9Y5X1, Q13501, P68363, P84022, P63165, Q9BUZ4, Q15796, O15105, P62258, Q13467, P10909, Q9UER7, P00533, Q9Y4K3, O75925, P29590, P07948, P63104	JAK1, GSK3B, SNX9, SQSTM1, TUBA1B, SMAD3, SUMO1, TRAF4, SMAD2, SMAD7, YWHAE, FZD5, CLU, DAXX, EGFR, TRAF6, PIAS1, PML, LYN, YWHAZ	299	287	16881	3.93437	0.000476156	1.13397e-05	0.00127367
GOTERM_MF_DIRECT	GO:0005168~neurotrophin TRKA receptor binding	5	1.66667	1.38852e-06	P27986, P62993, P19174, Q8WU20, P29353	PIK3R1, GRB2, PLCG1, FRS2, SHC1	299	6	16881	47.0485	0.000756459	1.75986e-05	0.00202373
GOTERM_MF_DIRECT	GO:0001784~phosphotyrosine binding	6	2	1.89981e-06	P29350, P62993, P22681, Q13191, P28482, P27361	PTPN6, GRB2, CBL, CBLB, MAPK1, MAPK3	299	13	16881	26.0576	0.00103486	2.35315e-05	0.0027689
GOTERM_MF_DIRECT	GO:0005178~integrin binding	12	4	2.46628e-06	P35968, O15230, P12931, P05556, P49023, P07237, Q9UBX5, P29279, P00533, P35555, P05230, P07948	KDR, LAMA5, SRC, ITGB1, PXN, P4HB, FBLN5, CTGF, EGFR, FBN1, FGF1, LYN	299	105	16881	6.45237	0.00134322	2.9869e-05	0.00359451
GOTERM_MF_DIRECT	GO:0005024~transforming growth factor beta-activated receptor activity	5	1.66667	3.19478e-06	P36897, P37173, P37023, P17813, Q03167	TGFBR1, TGFBR2, ACVRL1, ENG, TGFBR3	299	7	16881	40.3273	0.00173964	3.78506e-05	0.00465624
GOTERM_MF_DIRECT	GO:0031435~mitogen-activated protein kinase kinase kinase binding	6	2	8.61896e-06	Q5VWQ8, P37173, P60953, P28482, Q9Y4K3, Q16584	DAB2IP, TGFBR2, CDC42, MAPK1, TRAF6, MAP3K11	299	17	16881	19.9264	0.00468634	9.99387e-05	0.0125613
GOTERM_MF_DIRECT	GO:0001085~RNA polymerase II transcription factor binding	8	2.66667	1.70975e-05	Q13547, P10275, Q8WW38, P43694, P49841, Q13485, P35222, Q5VTD9	HDAC1, AR, ZFPM2, GATA4, GSK3B, SMAD4, CTNNB1, GFI1B	299	47	16881	9.60991	0.00927492	0.00019411	0.0249164
GOTERM_MF_DIRECT	GO:0005068~transmembrane receptor protein tyrosine kinase adaptor activity	5	1.66667	1.83801e-05	Q9UQC2, P27986, Q8WU20, P35568, P29353	GAB2, PIK3R1, FRS2, IRS1, SHC1	299	10	16881	28.2291	0.00996724	0.000204413	0.0267853
GOTERM_MF_DIRECT	GO:0034714~type III transforming growth factor beta receptor binding	4	1.33333	2.15019e-05	P37173, P10600, P61812, P01137	TGFBR2, TGFB3, TGFB2, TGFB1	299	4	16881	56.4582	0.0116503	0.000234346	0.031334
GOTERM_MF_DIRECT	GO:0005025~transforming growth factor beta receptor activity, type I	4	1.33333	2.15019e-05	P36897, Q04771, P37023, O00238	TGFBR1, ACVR1, ACVRL1, BMPR1B	299	4	16881	56.4582	0.0116503	0.000234346	0.031334
GOTERM_MF_DIRECT	GO:0044325~ion channel binding	11	3.66667	3.15947e-05	Q9HD26, P07900, P12931, P33151, P62258, P21333, P06241, P35222, P63165, Q03135, P07948	GOPC, HSP90AA1, SRC, CDH5, YWHAE, FLNA, FYN, CTNNB1, SUMO1, CAV1, LYN	299	113	16881	5.49593	0.017072	0.000337578	0.0460389
GOTERM_MF_DIRECT	GO:0035004~phosphatidylinositol 3-kinase activity	4	1.33333	5.30506e-05	O00329, P42338, P42336, P48736	PIK3CD, PIK3CB, PIK3CA, PIK3CG	299	5	16881	45.1666	0.0284994	0.000555872	0.0772925
GOTERM_MF_DIRECT	GO:0038085~vascular endothelial growth factor binding	4	1.33333	5.30506e-05	P35968, P09619, P16234, O14786	KDR, PDGFRB, PDGFRA, NRP1	299	5	16881	45.1666	0.0284994	0.000555872	0.0772925
GOTERM_MF_DIRECT	GO:0005089~Rho guanyl-nucleotide exchange factor activity	9	3	6.28458e-05	Q9UKW4, P11274, Q15052, P15498, Q15811, Q07890, Q07889, O15085, Q14155	VAV3, BCR, ARHGEF6, VAV1, ITSN1, SOS2, SOS1, ARHGEF11, ARHGEF7	299	77	16881	6.59901	0.0336721	0.000646056	0.0915576
GOTERM_MF_DIRECT	GO:0005057~receptor signaling protein activity	7	2.33333	6.66498e-05	P36897, Q9P212, P15391, P19174, Q9UER7, P10398, Q99704	TGFBR1, PLCE1, CD19, PLCG1, DAXX, ARAF, DOK1	299	40	16881	9.88018	0.0356735	0.000672466	0.097097
GOTERM_MF_DIRECT	GO:0032403~protein complex binding	14	4.66667	7.8481e-05	P46940, O43639, P36888, P05556, Q14289, Q8IZP0, P35555, P63010, Q9Y5K6, Q92558, Q5VWQ8, P10301, P01116, Q9UK41	IQGAP1, NCK2, FLT3, ITGB1, PTK2B, ABI1, FBN1, AP2B1, CD2AP, WASF1, DAB2IP, RRAS, KRAS, VPS28	299	206	16881	3.83696	0.0418719	0.000777403	0.114324
GOTERM_MF_DIRECT	GO:0004707~MAP kinase activity	5	1.66667	8.28482e-05	P28482, P45984, P27361, Q16539, P45983	MAPK1, MAPK9, MAPK3, MAPK14, MAPK8	299	14	16881	20.1636	0.0441499	0.000805999	0.120682
GOTERM_MF_DIRECT	GO:0019904~protein domain specific binding	14	4.66667	8.62326e-05	P46940, P26196, P54259, P41221, Q9Y4H2, Q16625, P62258, Q06124, P26583, P16333, Q86Y07, O75925, Q05513, P63104	IQGAP1, DDX6, ATN1, WNT5A, IRS2, OCLN, YWHAE, PTPN11, HMGB2, NCK1, VRK2, PIAS1, PRKCZ, YWHAZ	299	208	16881	3.80007	0.0459114	0.0008242	0.125609
GOTERM_MF_DIRECT	GO:0030971~receptor tyrosine kinase binding	7	2.33333	0.000101263	P22681, Q13191, Q06124, Q13501, P19174, O00459, P16333	CBL, CBLB, PTPN11, SQSTM1, PLCG1, PIK3R2, NCK1	299	43	16881	9.19087	0.0536957	0.000951119	0.147488
GOTERM_MF_DIRECT	GO:0005159~insulin-like growth factor receptor binding	5	1.66667	0.000111409	P27986, P06213, P35568, P29353, O15524	PIK3R1, INSR, IRS1, SHC1, SOCS1	299	15	16881	18.8194	0.0589145	0.00102865	0.162254
GOTERM_MF_DIRECT	GO:0005096~GTPase activator activity	16	5.33333	0.000137373	P46940, P20936, Q9ULH1, Q9H3Q1, Q07960, Q07889, A7KAX9, Q14644, Q5VWQ8, Q9UKW4, P11274, Q15052, Q2M1Z3, O00459, Q68EM7, O15085	IQGAP1, RASA1, ASAP1, CDC42EP4, ARHGAP1, SOS1, ARHGAP32, RASA3, DAB2IP, VAV3, BCR, ARHGEF6, ARHGAP31, PIK3R2, ARHGAP17, ARHGEF11	299	279	16881	3.23775	0.0721393	0.00124712	0.200033
GOTERM_MF_DIRECT	GO:0035005~1-phosphatidylinositol-4-phosphate 3-kinase activity	4	1.33333	0.000180851	O00329, P42338, P42336, P48736	PIK3CD, PIK3CB, PIK3CA, PIK3CG	299	7	16881	32.2618	0.0938703	0.00161464	0.263264
GOTERM_MF_DIRECT	GO:0005085~guanyl-nucleotide exchange factor activity	10	3.33333	0.0002455	Q9UKW4, Q13905, Q9P212, Q15052, P15498, Q15811, Q07890, Q07889, O15085, Q14155	VAV3, RAPGEF1, PLCE1, ARHGEF6, VAV1, ITSN1, SOS2, SOS1, ARHGEF11, ARHGEF7	299	118	16881	4.78459	0.125247	0.00215596	0.357216
GOTERM_MF_DIRECT	GO:0004896~cytokine receptor activity	6	2	0.000398982	P36888, P32927, P19235, P10912, P40189, P16070	FLT3, CSF2RB, EPOR, GHR, IL6ST, CD44	299	36	16881	9.4097	0.195463	0.00344625	0.579938
GOTERM_MF_DIRECT	GO:0035257~nuclear hormone receptor binding	5	1.66667	0.000541589	Q96EB6, P42224, Q6STE5, Q09472, P35222	SIRT1, STAT1, SMARCD3, EP300, CTNNB1	299	22	16881	12.8314	0.255651	0.00460259	0.786462
GOTERM_MF_DIRECT	GO:0033613~activating transcription factor binding	5	1.66667	0.000541589	Q13547, Q15796, P43694, Q09472, P29692	HDAC1, SMAD2, GATA4, EP300, EEF1D	299	22	16881	12.8314	0.255651	0.00460259	0.786462
GOTERM_MF_DIRECT	GO:0008201~heparin binding	11	3.66667	0.000560024	P09038, P11362, Q06828, P29279, Q03167, Q12841, P05067, P12644, P35555, P05230, O14786	FGF2, FGFR1, FMOD, CTGF, TGFBR3, FSTL1, APP, BMP4, FBN1, FGF1, NRP1	299	160	16881	3.8815	0.263097	0.00468589	0.81313
GOTERM_MF_DIRECT	GO:0001103~RNA polymerase II repressing transcription factor binding	5	1.66667	0.00121227	Q13547, Q92769, Q06330, P08047, P40763	HDAC1, HDAC2, RBPJ, SP1, STAT3	299	27	16881	10.4552	0.483712	0.00996651	1.7524
GOTERM_MF_DIRECT	GO:0097110~scaffold protein binding	6	2	0.00152527	O43318, O43639, P12931, Q9BYB0, P13647, P27361	MAP3K7, NCK2, SRC, SHANK3, KRT5, MAPK3	299	48	16881	7.05727	0.564783	0.0123398	2.20019
GOTERM_MF_DIRECT	GO:0031996~thioesterase binding	4	1.33333	0.00171585	Q9BUZ4, P60953, Q9Y4K3, P63000	TRAF4, CDC42, TRAF6, RAC1	299	14	16881	16.1309	0.607784	0.0136696	2.47191
GOTERM_MF_DIRECT	GO:0070851~growth factor receptor binding	3	1	0.00182031	P12931, P06241, P05067	SRC, FYN, APP	299	4	16881	42.3436	0.629527	0.0142879	2.62055
GOTERM_MF_DIRECT	GO:0051022~Rho GDP-dissociation inhibitor binding	3	1	0.00182031	P07900, P60953, P63000	HSP90AA1, CDC42, RAC1	299	4	16881	42.3436	0.629527	0.0142879	2.62055
GOTERM_MF_DIRECT	GO:0051425~PTB domain binding	3	1	0.00182031	Q92835, P05067, P06213	INPP5D, APP, INSR	299	4	16881	42.3436	0.629527	0.0142879	2.62055
GOTERM_MF_DIRECT	GO:0005161~platelet-derived growth factor receptor binding	4	1.33333	0.00211696	P09619, P16234, P05106, P07948	PDGFRB, PDGFRA, ITGB3, LYN	299	15	16881	15.0555	0.684932	0.0163641	3.04149
GOTERM_MF_DIRECT	GO:0005131~growth hormone receptor binding	3	1	0.00299849	P23458, O60674, P29597	JAK1, JAK2, TYK2	299	5	16881	33.8749	0.805365	0.0227875	4.28241
GOTERM_MF_DIRECT	GO:0043559~insulin binding	3	1	0.00299849	P08069, P27986, P06213	IGF1R, PIK3R1, INSR	299	5	16881	33.8749	0.805365	0.0227875	4.28241
GOTERM_MF_DIRECT	GO:0098821~BMP receptor activity	3	1	0.00299849	P36894, P37023, Q13873	BMPR1A, ACVRL1, BMPR2	299	5	16881	33.8749	0.805365	0.0227875	4.28241
GOTERM_MF_DIRECT	GO:0004879~RNA polymerase II transcription factor activity, ligand-activated sequence-specific DNA binding	5	1.66667	0.00359306	P10275, P03372, Q13285, P24468, P40763	AR, ESR1, NR5A1, NR2F2, STAT3	299	36	16881	7.84142	0.859387	0.0268786	5.11101
GOTERM_MF_DIRECT	GO:0043539~protein serine/threonine kinase activator activity	4	1.33333	0.00365083	P46940, Q02750, P01137, O43597	IQGAP1, MAP2K1, TGFB1, SPRY2	299	18	16881	12.5463	0.863761	0.0269366	5.19117
GOTERM_MF_DIRECT	GO:0005547~phosphatidylinositol-3,4,5-trisphosphate binding	5	1.66667	0.0043802	P46940, Q9UQC2, Q9ULH1, P06748, Q8TEW0	IQGAP1, GAB2, ASAP1, NPM1, PARD3	299	38	16881	7.42871	0.908595	0.0318134	6.19771
GOTERM_MF_DIRECT	GO:0004308~exo-alpha-sialidase activity	3	1	0.00444538	P16278, P10619, Q99519	GLB1, CTSA, NEU1	299	6	16881	28.2291	0.911798	0.0318566	6.28717
GOTERM_MF_DIRECT	GO:0044212~transcription regulatory region DNA binding	11	3.66667	0.00466408	Q13547, P10275, O15105, P43694, Q13485, P26583, P41221, P08047, P84022, P35222, P40763	HDAC1, AR, SMAD7, GATA4, SMAD4, HMGB2, WNT5A, SP1, SMAD3, CTNNB1, STAT3	299	213	16881	2.91568	0.921752	0.0329689	6.58676
GOTERM_MF_DIRECT	GO:0048365~Rac GTPase binding	5	1.66667	0.00527595	P46940, Q92558, P21333, Q16584, Q03135	IQGAP1, WASF1, FLNA, MAP3K11, CAV1	299	40	16881	7.05727	0.944034	0.0367494	7.42024
GOTERM_MF_DIRECT	GO:0070412~R-SMAD binding	4	1.33333	0.00572267	Q9HCE7, Q15796, Q13485, P84022	SMURF1, SMAD2, SMAD4, SMAD3	299	21	16881	10.7539	0.956187	0.0393068	8.02437
GOTERM_MF_DIRECT	GO:0004709~MAP kinase kinase kinase activity	4	1.33333	0.00654074	O43318, Q99683, P10398, P00533	MAP3K7, MAP3K5, ARAF, EGFR	299	22	16881	10.2651	0.972024	0.0442616	9.12119
GOTERM_MF_DIRECT	GO:0045296~cadherin binding	4	1.33333	0.00742487	O60716, P49768, P35221, P35222	CTNND1, PSEN1, CTNNA1, CTNNB1	299	23	16881	9.81882	0.982779	0.0495033	10.2929
GOTERM_MF_DIRECT	GO:0017134~fibroblast growth factor binding	4	1.33333	0.00742487	P22607, P11362, Q03167, P05106	FGFR3, FGFR1, TGFBR3, ITGB3	299	23	16881	9.81882	0.982779	0.0495033	10.2929
GOTERM_MF_DIRECT	GO:0019213~deacetylase activity	3	1	0.00810639	Q96EB6, Q13547, Q92769	SIRT1, HDAC1, HDAC2	299	8	16881	21.1718	0.988157	0.0532926	11.1864
GOTERM_MF_DIRECT	GO:0031730~CCR5 chemokine receptor binding	3	1	0.00810639	P42224, P23458, P40763	STAT1, JAK1, STAT3	299	8	16881	21.1718	0.988157	0.0532926	11.1864
GOTERM_MF_DIRECT	GO:0030235~nitric-oxide synthase regulator activity	3	1	0.00810639	P07900, P03372, P00533	HSP90AA1, ESR1, EGFR	299	8	16881	21.1718	0.988157	0.0532926	11.1864
GOTERM_MF_DIRECT	GO:0004972~NMDA glutamate receptor activity	3	1	0.00810639	Q14289, Q05586, Q13224	PTK2B, GRIN1, GRIN2B	299	8	16881	21.1718	0.988157	0.0532926	11.1864
GOTERM_MF_DIRECT	GO:0005080~protein kinase C binding	5	1.66667	0.00867621	P12931, Q9NPB6, Q13501, P00519, P35568	SRC, PARD6A, SQSTM1, ABL1, IRS1	299	46	16881	6.13676	0.991341	0.0562714	11.9272
GOTERM_MF_DIRECT	GO:0042826~histone deacetylase binding	7	2.33333	0.00942498	Q13547, P07900, P62258, P08047, Q9Y4K3, P45983, P63000	HDAC1, HSP90AA1, YWHAE, SP1, TRAF6, MAPK8, RAC1	299	102	16881	3.87458	0.994264	0.0602866	12.8918
GOTERM_MF_DIRECT	GO:0003682~chromatin binding	15	5	0.00991934	Q13547, P10275, Q15796, P03372, Q13285, P43694, Q6STE5, Q09472, Q92769, Q13485, P51692, Q9BTC8, Q06330, Q99578, P00533	HDAC1, AR, SMAD2, ESR1, NR5A1, GATA4, SMARCD3, EP300, HDAC2, SMAD4, STAT5B, MTA3, RBPJ, RIT2, EGFR	299	391	16881	2.16592	0.99563	0.0626316	13.5232
GOTERM_MF_DIRECT	GO:0036312~phosphatidylinositol 3-kinase regulatory subunit binding	3	1	0.0103017	P27986, Q5VWQ8, P22681	PIK3R1, DAB2IP, CBL	299	9	16881	18.8194	0.99646	0.0642385	14.0087
GOTERM_MF_DIRECT	GO:0033558~protein deacetylase activity	3	1	0.0127281	Q96EB6, Q13547, Q92769	SIRT1, HDAC1, HDAC2	299	10	16881	16.9375	0.999071	0.0779708	17.0308
GOTERM_MF_DIRECT	GO:0051428~peptide hormone receptor binding	3	1	0.0127281	O60674, Q06124, P06241	JAK2, PTPN11, FYN	299	10	16881	16.9375	0.999071	0.0779708	17.0308
GOTERM_MF_DIRECT	GO:0005164~tumor necrosis factor receptor binding	4	1.33333	0.0141752	Q9BUZ4, P42224, Q9Y4K3, Q12931	TRAF4, STAT1, TRAF6, TRAP1	299	29	16881	7.78734	0.999582	0.0855517	18.7858
GOTERM_MF_DIRECT	GO:0003690~double-stranded DNA binding	6	2	0.0142758	Q15796, P42224, P26583, P08047, P00533, P35222	SMAD2, STAT1, HMGB2, SP1, EGFR, CTNNB1	299	81	16881	4.18209	0.999605	0.0851999	18.9064
GOTERM_MF_DIRECT	GO:0004872~receptor activity	10	3.33333	0.0151933	P46531, Q02763, Q16671, P32927, P05556, P43626, P04264, O60603, P05106, P07949	NOTCH1, TEK, AMHR2, CSF2RB, ITGB1, KIR2DL1, KRT1, TLR2, ITGB3, RET	299	217	16881	2.60176	0.999762	0.0894912	19.9997
GOTERM_MF_DIRECT	GO:0048407~platelet-derived growth factor binding	3	1	0.0153768	P09619, P16234, P08123	PDGFRB, PDGFRA, COL1A2	299	11	16881	15.3977	0.999785	0.0895702	20.2166
GOTERM_MF_DIRECT	GO:0035259~glucocorticoid receptor binding	3	1	0.0153768	P36888, P51692, P40763	FLT3, STAT5B, STAT3	299	11	16881	15.3977	0.999785	0.0895702	20.2166
GOTERM_MF_DIRECT	GO:0015026~coreceptor activity	4	1.33333	0.0155485	P05556, Q03167, P05106, O14786	ITGB1, TGFBR3, ITGB3, NRP1	299	30	16881	7.52776	0.999805	0.0895822	20.4192
GOTERM_MF_DIRECT	GO:0051059~NF-kappaB binding	4	1.33333	0.0155485	Q13547, P49841, Q92769, P06748	HDAC1, GSK3B, HDAC2, NPM1	299	30	16881	7.52776	0.999805	0.0895822	20.4192
GOTERM_MF_DIRECT	GO:0017147~Wnt-protein binding	4	1.33333	0.0169941	Q14332, Q13467, P34925, Q01974	FZD2, FZD5, RYK, ROR2	299	31	16881	7.28493	0.999912	0.096552	22.1055
GOTERM_MF_DIRECT	GO:0035091~phosphatidylinositol binding	6	2	0.0172745	P07332, Q9UNH7, Q15036, Q9Y5X1, Q14643, A7KAX9	FES, SNX6, SNX17, SNX9, ITPR1, ARHGAP32	299	85	16881	3.98528	0.999925	0.0970762	22.4288
GOTERM_MF_DIRECT	GO:0045295~gamma-catenin binding	3	1	0.0182393	P12830, P19022, P35221	CDH1, CDH2, CTNNA1	299	12	16881	14.1145	0.999956	0.101227	23.5313
GOTERM_MF_DIRECT	GO:0070410~co-SMAD binding	3	1	0.0182393	Q15796, P43694, P84022	SMAD2, GATA4, SMAD3	299	12	16881	14.1145	0.999956	0.101227	23.5313
GOTERM_MF_DIRECT	GO:0031994~insulin-like growth factor I binding	3	1	0.0182393	P08069, P06213, P05106	IGF1R, INSR, ITGB3	299	12	16881	14.1145	0.999956	0.101227	23.5313
GOTERM_MF_DIRECT	GO:0004629~phospholipase C activity	3	1	0.0213071	Q9P212, P16885, P19174	PLCE1, PLCG2, PLCG1	299	13	16881	13.0288	0.999992	0.116229	26.9411
GOTERM_MF_DIRECT	GO:0005518~collagen binding	5	1.66667	0.0214221	O15105, Q13153, Q13485, P16070, P84022	SMAD7, PAK1, SMAD4, CD44, SMAD3	299	60	16881	4.70485	0.999993	0.11568	27.066
GOTERM_MF_DIRECT	GO:0003924~GTPase activity	10	3.33333	0.0234937	P60953, P84095, P15153, Q9H4E5, P10301, P68363, P01116, Q99578, P01112, P63000	CDC42, RHOG, RAC2, RHOJ, RRAS, TUBA1B, KRAS, RIT2, HRAS, RAC1	299	234	16881	2.41274	0.999998	0.125039	29.2843
GOTERM_MF_DIRECT	GO:0050839~cell adhesion molecule binding	5	1.66667	0.0238508	P12830, P29350, P05556, Q06124, P05106	CDH1, PTPN6, ITGB1, PTPN11, ITGB3	299	62	16881	4.55308	0.999998	0.125626	29.6603
GOTERM_MF_DIRECT	GO:0008083~growth factor activity	8	2.66667	0.0250809	P09038, P09603, P10600, P29279, P61812, P12644, P05230, P01137	FGF2, CSF1, TGFB3, CTGF, TGFB2, BMP4, FGF1, TGFB1	299	162	16881	2.78806	0.999999	0.130496	30.9412
GOTERM_MF_DIRECT	GO:0001047~core promoter binding	5	1.66667	0.0264398	Q13547, P46531, Q09472, Q92769, Q92754	HDAC1, NOTCH1, EP300, HDAC2, TFAP2C	299	64	16881	4.4108	1	0.135874	32.331
GOTERM_MF_DIRECT	GO:0047485~protein N-terminus binding	6	2	0.028679	Q13547, Q06330, Q02750, Q9UER7, Q9Y4K3, P01137	HDAC1, RBPJ, MAP2K1, DAXX, TRAF6, TGFB1	299	97	16881	3.49226	1	0.145309	34.5643
GOTERM_MF_DIRECT	GO:0005201~extracellular matrix structural constituent	5	1.66667	0.0306279	P15502, P11047, P35555, P08123, O95967	ELN, LAMC1, FBN1, COL1A2, EFEMP2	299	67	16881	4.2133	1	0.153129	36.452
GOTERM_MF_DIRECT	GO:0004407~histone deacetylase activity	4	1.33333	0.0311819	Q96EB6, Q13547, Q92769, Q9BTC8	SIRT1, HDAC1, HDAC2, MTA3	299	39	16881	5.79058	1	0.154324	36.9793
GOTERM_MF_DIRECT	GO:0050681~androgen receptor binding	4	1.33333	0.0332823	Q09472, Q9UER7, P35222, O75925	EP300, DAXX, CTNNB1, PIAS1	299	40	16881	5.64582	1	0.162539	38.9417
GOTERM_MF_DIRECT	GO:0015459~potassium channel regulator activity	4	1.33333	0.0332823	P62258, P21333, P63165, Q05513	YWHAE, FLNA, SUMO1, PRKCZ	299	40	16881	5.64582	1	0.162539	38.9417
GOTERM_MF_DIRECT	GO:0005026~transforming growth factor beta receptor activity, type II	2	0.666667	0.0349954	Q16671, P37173	AMHR2, TGFBR2	299	2	16881	56.4582	1	0.16881	40.4998
GOTERM_MF_DIRECT	GO:0042610~CD8 receptor binding	2	0.666667	0.0349954	P06239, P06241	LCK, FYN	299	2	16881	56.4582	1	0.16881	40.4998
GOTERM_MF_DIRECT	GO:0031072~heat shock protein binding	4	1.33333	0.0376983	Q92769, P53667, P29692, Q9UER7	HDAC2, LIMK1, EEF1D, DAXX	299	42	16881	5.37697	1	0.179281	42.8832
GOTERM_MF_DIRECT	GO:0005539~glycosaminoglycan binding	3	1	0.0394523	P37173, P17813, Q03167	TGFBR2, ENG, TGFBR3	299	18	16881	9.4097	1	0.185369	44.3818
GOTERM_MF_DIRECT	GO:0051019~mitogen-activated protein kinase binding	3	1	0.0394523	P46940, Q96EB6, P00519	IQGAP1, SIRT1, ABL1	299	18	16881	9.4097	1	0.185369	44.3818
GOTERM_MF_DIRECT	GO:0043274~phospholipase binding	3	1	0.0394523	P42768, Q06124, Q05513	WAS, PTPN11, PRKCZ	299	18	16881	9.4097	1	0.185369	44.3818
GOTERM_MF_DIRECT	GO:0005525~GTP binding	13	4.33333	0.0406741	P60953, P68363, P63000, P07900, P84095, P15153, Q9H4E5, P10301, Q38SD2, P06213, Q99578, P01116, P01112	CDC42, TUBA1B, RAC1, HSP90AA1, RHOG, RAC2, RHOJ, RRAS, LRRK1, INSR, RIT2, KRAS, HRAS	299	384	16881	1.91135	1	0.189047	45.4041
GOTERM_MF_DIRECT	GO:0019955~cytokine binding	3	1	0.0435903	P10721, P07333, O14786	KIT, CSF1R, NRP1	299	19	16881	8.91445	1	0.199761	47.7737
GOTERM_MF_DIRECT	GO:0070064~proline-rich region binding	3	1	0.0435903	P10912, Q15811, P00519	GHR, ITSN1, ABL1	299	19	16881	8.91445	1	0.199761	47.7737
GOTERM_MF_DIRECT	GO:0019900~kinase binding	5	1.66667	0.0436083	Q5VWQ8, P12931, P21333, P04629, P35222	DAB2IP, SRC, FLNA, NTRK1, CTNNB1	299	75	16881	3.76388	1	0.198212	47.788
GOTERM_MF_DIRECT	GO:0019902~phosphatase binding	4	1.33333	0.0448527	Q15796, P28482, P27361, P84022	SMAD2, MAPK1, MAPK3, SMAD3	299	45	16881	5.01851	1	0.201735	48.7695
GOTERM_MF_DIRECT	GO:0005019~platelet-derived growth factor beta-receptor activity	2	0.666667	0.0520326	P07333, P09619	CSF1R, PDGFRB	299	3	16881	37.6388	1	0.228963	54.1047
GOTERM_MF_DIRECT	GO:0004705~JUN kinase activity	2	0.666667	0.0520326	P45984, P45983	MAPK9, MAPK8	299	3	16881	37.6388	1	0.228963	54.1047
GOTERM_MF_DIRECT	GO:0043121~neurotrophin binding	2	0.666667	0.0520326	Q16620, P04629	NTRK2, NTRK1	299	3	16881	37.6388	1	0.228963	54.1047
GOTERM_MF_DIRECT	GO:0005030~neurotrophin receptor activity	2	0.666667	0.0520326	Q16620, P04629	NTRK2, NTRK1	299	3	16881	37.6388	1	0.228963	54.1047
GOTERM_MF_DIRECT	GO:0003700~transcription factor activity, sequence-specific DNA binding	25	8.33333	0.0552158	P42224, P43694, P22681, P41221, Q06330, P84022, P35222, P42229, Q13547, P10275, P46531, P03372, Q15796, Q13285, O15105, P15498, P51692, Q9BTC8, Q13485, P26583, P24468, P08047, Q15714, Q92754, P40763	STAT1, GATA4, CBL, WNT5A, RBPJ, SMAD3, CTNNB1, STAT5A, HDAC1, AR, NOTCH1, ESR1, SMAD2, NR5A1, SMAD7, VAV1, STAT5B, MTA3, SMAD4, HMGB2, NR2F2, SP1, TSC22D1, TFAP2C, STAT3	299	961	16881	1.46874	1	0.239623	56.3004
GOTERM_MF_DIRECT	GO:0042813~Wnt-activated receptor activity	3	1	0.0568971	Q14332, Q13467, P34925	FZD2, FZD5, RYK	299	22	16881	7.69884	1	0.244256	57.4203
GOTERM_MF_DIRECT	GO:0005104~fibroblast growth factor receptor binding	3	1	0.0568971	P09038, Q8WU20, P05230	FGF2, FRS2, FGF1	299	22	16881	7.69884	1	0.244256	57.4203
GOTERM_MF_DIRECT	GO:0043425~bHLH transcription factor binding	3	1	0.0616088	Q96EB6, P08047, P84022	SIRT1, SP1, SMAD3	299	23	16881	7.36411	1	0.260184	60.4177
GOTERM_MF_DIRECT	GO:0004860~protein kinase inhibitor activity	4	1.33333	0.0639321	P16333, O15524, P06748, O14544	NCK1, SOCS1, NPM1, SOCS6	299	52	16881	4.34294	1	0.266848	61.8223
GOTERM_MF_DIRECT	GO:0030742~GTP-dependent protein binding	3	1	0.0664481	P60953, Q9NPB6, P63000	CDC42, PARD6A, RAC1	299	24	16881	7.05727	1	0.274059	63.2909
GOTERM_MF_DIRECT	GO:0071889~14-3-3 protein binding	3	1	0.0664481	Q9Y4H2, Q5VWQ8, Q05513	IRS2, DAB2IP, PRKCZ	299	24	16881	7.05727	1	0.274059	63.2909
GOTERM_MF_DIRECT	GO:0048408~epidermal growth factor binding	2	0.666667	0.06877	P00533, P29353	EGFR, SHC1	299	4	16881	28.2291	1	0.28041	64.5994
GOTERM_MF_DIRECT	GO:0043125~ErbB-3 class receptor binding	2	0.666667	0.06877	P27986, P04626	PIK3R1, ERBB2	299	4	16881	28.2291	1	0.28041	64.5994
GOTERM_MF_DIRECT	GO:0035014~phosphatidylinositol 3-kinase regulator activity	2	0.666667	0.06877	P27986, O00459	PIK3R1, PIK3R2	299	4	16881	28.2291	1	0.28041	64.5994
GOTERM_MF_DIRECT	GO:0016361~activin receptor activity, type I	2	0.666667	0.06877	Q04771, P37023	ACVR1, ACVRL1	299	4	16881	28.2291	1	0.28041	64.5994
GOTERM_MF_DIRECT	GO:0003707~steroid hormone receptor activity	4	1.33333	0.0762526	P10275, P03372, Q13285, P24468	AR, ESR1, NR5A1, NR2F2	299	56	16881	4.03273	1	0.304592	68.5266
GOTERM_MF_DIRECT	GO:0001968~fibronectin binding	3	1	0.0764862	P05556, P29279, P05106	ITGB1, CTGF, ITGB3	299	26	16881	6.51441	1	0.303284	68.6423
GOTERM_MF_DIRECT	GO:0051020~GTPase binding	3	1	0.0764862	P20936, P07900, P21333	RASA1, HSP90AA1, FLNA	299	26	16881	6.51441	1	0.303284	68.6423
GOTERM_MF_DIRECT	GO:0000979~RNA polymerase II core promoter sequence-specific DNA binding	4	1.33333	0.0794847	P42224, Q09472, P51692, Q06330	STAT1, EP300, STAT5B, RBPJ	299	57	16881	3.96198	1	0.311362	70.094
GOTERM_MF_DIRECT	GO:0042056~chemoattractant activity	3	1	0.0816735	P09038, P26583, P12644	FGF2, HMGB2, BMP4	299	27	16881	6.27313	1	0.31656	71.1139
GOTERM_MF_DIRECT	GO:0004435~phosphatidylinositol phospholipase C activity	3	1	0.0816735	Q9P212, P16885, P19174	PLCE1, PLCG2, PLCG1	299	27	16881	6.27313	1	0.31656	71.1139
GOTERM_MF_DIRECT	GO:0004722~protein serine/threonine phosphatase activity	4	1.33333	0.0827756	Q66LE6, O00743, P06239, Q00005	PPP2R2D, PPP6C, LCK, PPP2R2B	299	58	16881	3.89367	1	0.31808	71.615
GOTERM_MF_DIRECT	GO:0031490~chromatin DNA binding	4	1.33333	0.0827756	P46531, Q09472, P84022, P40763	NOTCH1, EP300, SMAD3, STAT3	299	58	16881	3.89367	1	0.31808	71.615
GOTERM_MF_DIRECT	GO:0051015~actin filament binding	6	2	0.0847512	Q14315, P42684, P21333, P35221, P00519, P00533	FLNC, ABL2, FLNA, CTNNA1, ABL1, EGFR	299	132	16881	2.56628	1	0.322423	72.4932
GOTERM_MF_DIRECT	GO:0042609~CD4 receptor binding	2	0.666667	0.0852129	P06239, P06241	LCK, FYN	299	5	16881	22.5833	1	0.321804	72.6948
GOTERM_MF_DIRECT	GO:0019960~C-X3-C chemokine binding	2	0.666667	0.0852129	P05556, P05106	ITGB1, ITGB3	299	5	16881	22.5833	1	0.321804	72.6948
GOTERM_MF_DIRECT	GO:0016641~oxidoreductase activity, acting on the CH-NH2 group of donors, oxygen as acceptor	2	0.666667	0.0852129	Q08397, P28300	LOXL1, LOX	299	5	16881	22.5833	1	0.321804	72.6948
GOTERM_MF_DIRECT	GO:0038132~neuregulin binding	2	0.666667	0.0852129	P21860, P05106	ERBB3, ITGB3	299	5	16881	22.5833	1	0.321804	72.6948
GOTERM_MF_DIRECT	GO:0000988~transcription factor activity, protein binding	2	0.666667	0.0852129	Q13485, P84022	SMAD4, SMAD3	299	5	16881	22.5833	1	0.321804	72.6948
GOTERM_MF_DIRECT	GO:0005007~fibroblast growth factor-activated receptor activity	2	0.666667	0.0852129	P22607, P11362	FGFR3, FGFR1	299	5	16881	22.5833	1	0.321804	72.6948
GOTERM_MF_DIRECT	GO:0051525~NFAT protein binding	2	0.666667	0.0852129	P43694, Q16539	GATA4, MAPK14	299	5	16881	22.5833	1	0.321804	72.6948
GOTERM_MF_DIRECT	GO:0030618~transforming growth factor beta receptor, pathway-specific cytoplasmic mediator activity	2	0.666667	0.0852129	Q15796, P84022	SMAD2, SMAD3	299	5	16881	22.5833	1	0.321804	72.6948
GOTERM_MF_DIRECT	GO:0017048~Rho GTPase binding	3	1	0.0869658	Q9NPB6, O75116, P21333	PARD6A, ROCK2, FLNA	299	28	16881	6.04909	1	0.325331	73.4475
GOTERM_MF_DIRECT	GO:0005125~cytokine activity	7	2.33333	0.09221	P09038, P09603, P10600, P41221, P61812, P12644, P01137	FGF2, CSF1, TGFB3, WNT5A, TGFB2, BMP4, TGFB1	299	176	16881	2.2455	1	0.339761	75.5857
GOTERM_MF_DIRECT	GO:0019888~protein phosphatase regulator activity	3	1	0.0923577	Q66LE6, Q00005, Q96T49	PPP2R2D, PPP2R2B, PPP1R16B	299	29	16881	5.8405	1	0.338075	75.6435
GOTERM_MF_DIRECT	GO:0000978~RNA polymerase II core promoter proximal region sequence-specific DNA binding	11	3.66667	0.0987314	Q13547, P10275, Q15796, P03372, P42224, Q92769, Q13485, Q06330, P08047, P84022, P40763	HDAC1, AR, SMAD2, ESR1, STAT1, HDAC2, SMAD4, RBPJ, SP1, SMAD3, STAT3	299	355	16881	1.74941	1	0.355433	78.021

## Sheet: KEGG
Category	Term	Count	%	PValue	Genes	Gene Name	List Total	Pop Hits	Pop Total	Fold Enrichment	Bonferroni	Benjamini	FDR
KEGG_PATHWAY	hsa05205:Proteoglycans in cancer	60	20	1.11562e-41	P46940, P12931, Q658W2, P48736, P10398, Q03135, Q14332, P09038, P27986, P29350, P62993, Q13467, P16885, P98160, P05556, Q13153, Q13191, P21333, O75369, P05106, Q07889, P63000, P08069, P35968, Q07890, O60603, Q16539, O00459, P01137, P60953, P11362, P22681, P08581, P41221, Q02750, Q14643, P61812, P35222, O00329, P04626, Q06124, P28482, Q8WU20, Q9P212, P19174, P27361, Q14315, Q13480, P03372, P49023,…	IQGAP1, SRC, DKFZp666O0110, PIK3CG, ARAF, CAV1, FZD2, FGF2, PIK3R1, PTPN6, GRB2, FZD5, PLCG2, HSPG2, ITGB1, PAK1, CBLB, FLNA, FLNB, ITGB3, SOS1, RAC1, IGF1R, KDR, SOS2, TLR2, MAPK14, PIK3R2, TGFB1, CDC42, FGFR1, CBL, MET, WNT5A, MAP2K1, ITPR1, TGFB2, CTNNB1, PIK3CD, ERBB2, PTPN11, MAPK1, FRS2, PLCE1, PLCG1, MAPK3, FLNC, GAB1, ESR1, PXN, PTK2, PIK3CB, PIK3CA, ROCK2, RRAS, ERBB3, KRAS, CD44, EGFR, …	229	200	6910	9.0524	1.9077e-39	1.9077e-39	1.36238e-38
KEGG_PATHWAY	hsa05200:Pathways in cancer	78	26	5.97668e-41	P36897, P42224, Q92769, Q658W2, P16234, P48736, P35221, P10398, P84022, P42229, Q14332, P09038, P27986, P12830, P11274, P62993, P15153, Q13467, P16885, P05556, P49841, Q13191, P00519, Q07889, P63000, P08069, Q9BUZ4, P37173, O15230, P45984, P10600, Q07890, O00459, P01137, P45983, P60953, P07333, P22681, P11362, P08581, P41221, Q02750, P61812, P05230, P35222, Q13547, P10275, P46109, P07900, O00329,…	TGFBR1, STAT1, HDAC2, DKFZp666O0110, PDGFRA, PIK3CG, CTNNA1, ARAF, SMAD3, STAT5A, FZD2, FGF2, PIK3R1, CDH1, BCR, GRB2, RAC2, FZD5, PLCG2, ITGB1, GSK3B, CBLB, ABL1, SOS1, RAC1, IGF1R, TRAF4, TGFBR2, LAMA5, MAPK9, TGFB3, SOS2, PIK3R2, TGFB1, MAPK8, CDC42, CSF1R, CBL, FGFR1, MET, WNT5A, MAP2K1, TGFB2, FGF1, CTNNB1, HDAC1, AR, CRKL, HSP90AA1, PIK3CD, PDGFRB, STAT5B, ERBB2, MAPK1, NTRK1, LAMC1, BMP4, …	229	393	6910	5.98887	1.02201e-38	5.11006e-39	7.29867e-38
KEGG_PATHWAY	hsa04012:ErbB signaling pathway	38	12.6667	9.33969e-33	O43639, P12931, Q658W2, P22681, P48736, Q02750, P10398, P42229, P46109, P27986, O00329, P42684, P62993, P16885, P51692, P04626, P28482, P46108, P29353, Q13153, P49841, Q13191, P19174, P27361, P00519, Q07889, Q13480, Q05397, P42338, P42336, P45984, Q07890, P21860, P01116, O00459, P16333, P00533, P45983, P01112	NCK2, SRC, DKFZp666O0110, CBL, PIK3CG, MAP2K1, ARAF, STAT5A, CRKL, PIK3R1, PIK3CD, ABL2, GRB2, PLCG2, STAT5B, ERBB2, MAPK1, CRK, SHC1, PAK1, GSK3B, CBLB, PLCG1, MAPK3, ABL1, SOS1, GAB1, PTK2, PIK3CB, PIK3CA, MAPK9, SOS2, ERBB3, KRAS, PIK3R2, NCK1, EGFR, MAPK8, HRAS	229	87	6910	13.1797	1.59709e-30	5.32362e-31	1.14055e-29
KEGG_PATHWAY	hsa04510:Focal adhesion	52	17.3333	9.72242e-32	P12931, Q658W2, P16234, P48736, Q03135, P27986, P62993, P15153, P29353, P05556, Q13153, P49841, P21333, P17948, O75369, P05106, Q07889, P08123, P63000, P08069, P35968, O15230, P15498, P45984, Q07890, O00459, P45983, P60953, P08581, Q02750, P35222, Q13905, P46109, Q9UKW4, P56945, O00329, P09619, P04626, P28482, P06241, P35916, P11047, P46108, P53708, P27361, Q14315, P49023, Q05397, P42338, P42336,…	SRC, DKFZp666O0110, PDGFRA, PIK3CG, CAV1, PIK3R1, GRB2, RAC2, SHC1, ITGB1, PAK1, GSK3B, FLNA, FLT1, FLNB, ITGB3, SOS1, COL1A2, RAC1, IGF1R, KDR, LAMA5, VAV1, MAPK9, SOS2, PIK3R2, MAPK8, CDC42, MET, MAP2K1, CTNNB1, RAPGEF1, CRKL, VAV3, BCAR1, PIK3CD, PDGFRB, ERBB2, MAPK1, FYN, FLT4, LAMC1, CRK, ITGA8, MAPK3, FLNC, PXN, PTK2, PIK3CB, PIK3CA, ROCK2, EGFR, HRAS	229	206	6910	7.61691	1.66253e-29	4.15634e-30	1.18729e-28
KEGG_PATHWAY	hsa04014:Ras signaling pathway	54		1.00059e-31	P16234, P48736, P09038, Q02763, P27986, P62993, P15153, P16885, P06213, P29353, P20936, Q13153, P17948, P00519, O43561, Q07889, P63000, P08069, P35968, P45984, Q07890, O00459, P45983, P29317, P07333, P60953, P11362, P08581, Q05586, Q02750, P05230, Q14644, O00329, P42684, P43403, P09619, Q06124, P28482, P35916, Q9P212, Q9UQC2, P22607, P19174, P27361, P10721, Q13480, P09603, P42338, P42336, P10301,…	PDGFRA, PIK3CG, FGF2, TEK, PIK3R1, GRB2, RAC2, PLCG2, INSR, SHC1, RASA1, PAK1, FLT1, ABL1, LAT, SOS1, RAC1, IGF1R, KDR, MAPK9, SOS2, PIK3R2, MAPK8, EPHA2, CSF1R, CDC42, FGFR1, MET, GRIN1, MAP2K1, FGF1, RASA3, PIK3CD, ABL2, ZAP70, PDGFRB, PTPN11, MAPK1, FLT4, PLCE1, GAB2, FGFR3, PLCG1, MAPK3, KIT, GAB1, CSF1, PIK3CB, PIK3CA, RRAS, GRIN2B, KRAS, EGFR, HRAS	229	226	6910	7.20988	1.71101e-29	3.42203e-30	1.22192e-28
KEGG_PATHWAY	hsa04015:Rap1 signaling pathway	52	17.3333	2.68289e-31	P12931, P16234, P48736, P09038, Q02763, P27986, P12830, P15153, O60716, P06213, P05556, Q9NPB6, P17948, O43561, P05106, P63000, P08069, P35968, Q16539, O00459, P29317, P07333, P60953, P11362, P08581, Q05586, Q02750, P35222, P05230, Q8TEW0, P56945, P46109, Q13905, O00329, P09619, P28482, P35916, P46108, Q9P212, P22607, P19174, P27361, P10721, P09603, P42338, P42336, P10301, Q13224, P01116, P00533,…	SRC, PDGFRA, PIK3CG, FGF2, TEK, PIK3R1, CDH1, RAC2, CTNND1, INSR, ITGB1, PARD6A, FLT1, LAT, ITGB3, RAC1, IGF1R, KDR, MAPK14, PIK3R2, EPHA2, CSF1R, CDC42, FGFR1, MET, GRIN1, MAP2K1, CTNNB1, FGF1, PARD3, BCAR1, CRKL, RAPGEF1, PIK3CD, PDGFRB, MAPK1, FLT4, CRK, PLCE1, FGFR3, PLCG1, MAPK3, KIT, CSF1, PIK3CB, PIK3CA, RRAS, GRIN2B, KRAS, EGFR, HRAS, PRKCZ	229	210	6910	7.47182	4.58775e-29	7.64624e-30	3.27632e-28
KEGG_PATHWAY	hsa05220:Chronic myeloid leukemia	34	11.3333	1.36524e-30	P36897, Q92769, P22681, P48736, Q02750, P10398, P61812, P42229, Q13547, P46109, P27986, O00329, P11274, P62993, P51692, Q06124, P28482, P46108, P29353, Q9UQC2, Q13191, P27361, P00519, Q07889, P37173, P42338, Q13485, P42336, P10600, Q07890, P01116, O00459, P01137, P01112	TGFBR1, HDAC2, CBL, PIK3CG, MAP2K1, ARAF, TGFB2, STAT5A, HDAC1, CRKL, PIK3R1, PIK3CD, BCR, GRB2, STAT5B, PTPN11, MAPK1, CRK, SHC1, GAB2, CBLB, MAPK3, ABL1, SOS1, TGFBR2, PIK3CB, SMAD4, PIK3CA, TGFB3, SOS2, KRAS, PIK3R2, TGFB1, HRAS	229	72	6910	14.2492	2.33455e-28	3.33507e-29	1.66721e-27
KEGG_PATHWAY	hsa05212:Pancreatic cancer	30	10	1.55702e-26	P36897, P42224, P60953, P48736, Q02750, P10398, P61812, P84022, P27986, O00329, P15153, Q15052, P04626, P28482, P23458, P27361, P63000, Q15796, P37173, P42338, Q13485, P42336, P10600, P45984, O00459, P01116, P00533, P01137, P40763, P45983	TGFBR1, STAT1, CDC42, PIK3CG, MAP2K1, ARAF, TGFB2, SMAD3, PIK3R1, PIK3CD, RAC2, ARHGEF6, ERBB2, MAPK1, JAK1, MAPK3, RAC1, SMAD2, TGFBR2, PIK3CB, SMAD4, PIK3CA, TGFB3, MAPK9, PIK3R2, KRAS, EGFR, TGFB1, STAT3, MAPK8	229	65	6910	13.9268	2.66251e-24	3.32813e-25	1.90142e-23
KEGG_PATHWAY	hsa04722:Neurotrophin signaling pathway	37	12.3333	1.35234e-25	P60953, P49768, P48736, Q02750, P35568, Q13905, P46109, P27986, O00329, Q99683, P62993, P16885, Q06124, P28482, P04629, Q8WU20, Q9Y4K3, P46108, P29353, P49841, P19174, P27361, P00519, Q07889, P63000, Q13480, Q16620, P42338, P62258, P42336, P45984, Q07890, P01116, O00459, Q16539, P01112, P45983	CDC42, PSEN1, PIK3CG, MAP2K1, IRS1, RAPGEF1, CRKL, PIK3R1, PIK3CD, MAP3K5, GRB2, PLCG2, PTPN11, MAPK1, NTRK1, FRS2, TRAF6, CRK, SHC1, GSK3B, PLCG1, MAPK3, ABL1, SOS1, RAC1, GAB1, NTRK2, PIK3CB, YWHAE, PIK3CA, MAPK9, SOS2, KRAS, PIK3R2, MAPK14, HRAS, MAPK8	229	120	6910	9.30386	2.3125e-23	2.56945e-24	1.65147e-22
KEGG_PATHWAY	hsa04520:Adherens junction	29	9.66667	7.97343e-24	P46940, P36897, P60953, P12931, P11362, P08581, P35221, P84022, P35222, Q8TEW0, O43318, P29350, P12830, P15153, O60716, P04626, P28482, P06241, P06213, P42768, Q09472, P27361, P63000, P08069, Q92558, Q15796, P37173, Q13485, P00533	IQGAP1, TGFBR1, CDC42, SRC, FGFR1, MET, CTNNA1, SMAD3, CTNNB1, PARD3, MAP3K7, PTPN6, CDH1, RAC2, CTNND1, ERBB2, MAPK1, FYN, INSR, WAS, EP300, MAPK3, RAC1, IGF1R, WASF1, SMAD2, TGFBR2, SMAD4, EGFR	229	71	6910	12.3249	1.36346e-21	1.36346e-22	9.73708e-21
KEGG_PATHWAY	hsa05211:Renal cell carcinoma	28	9.33333	9.87858e-24	P60953, P08581, P48736, Q02750, P10398, P61812, P27986, P46109, Q13905, O00329, P62993, Q06124, P28482, P46108, Q09472, Q13153, P27361, Q07889, P63000, Q13480, P42338, P42336, P10600, Q07890, O00459, P01116, P01137, P01112	CDC42, MET, PIK3CG, MAP2K1, ARAF, TGFB2, PIK3R1, CRKL, RAPGEF1, PIK3CD, GRB2, PTPN11, MAPK1, CRK, EP300, PAK1, MAPK3, SOS1, RAC1, GAB1, PIK3CB, PIK3CA, TGFB3, SOS2, PIK3R2, KRAS, TGFB1, HRAS	229	65	6910	12.9983	1.68924e-21	1.53567e-22	1.20636e-20
KEGG_PATHWAY	hsa04664:Fc epsilon RI signaling pathway	28	9.33333	4.24694e-23	P48736, Q02750, P27986, Q9UKW4, O00329, P62993, P15153, P16885, P28482, P06241, P07948, Q9UQC2, P19174, P27361, Q07889, O43561, P63000, Q92835, P42338, P15498, P42336, P45984, Q07890, Q16539, O00459, P01116, P01112, P45983	PIK3CG, MAP2K1, PIK3R1, VAV3, PIK3CD, GRB2, RAC2, PLCG2, MAPK1, FYN, LYN, GAB2, PLCG1, MAPK3, SOS1, LAT, RAC1, INPP5D, PIK3CB, VAV1, PIK3CA, MAPK9, SOS2, MAPK14, PIK3R2, KRAS, HRAS, MAPK8	229	68	6910	12.4249	7.26227e-21	6.05189e-22	5.18633e-20
KEGG_PATHWAY	hsa04810:Regulation of actin cytoskeleton	44	14.6667	4.57184e-23	P46940, P12931, P60953, Q658W2, P11362, P16234, P48736, Q02750, P10398, P05230, P09038, P46109, P27986, P56945, Q9UKW4, O00329, P15153, Q15052, P09619, P53667, P28482, P46108, P42768, Q13153, P53708, P05556, P22607, P27361, P05106, Q07889, Q14155, P63000, Q92558, Q05397, P42338, P15498, P49023, P42336, O75116, P10301, Q07890, P01116, O00459, P00533, P01112	IQGAP1, SRC, CDC42, DKFZp666O0110, FGFR1, PDGFRA, PIK3CG, MAP2K1, ARAF, FGF1, FGF2, CRKL, PIK3R1, BCAR1, VAV3, PIK3CD, RAC2, ARHGEF6, PDGFRB, LIMK1, MAPK1, CRK, WAS, PAK1, ITGA8, ITGB1, FGFR3, MAPK3, ITGB3, SOS1, ARHGEF7, RAC1, WASF1, PTK2, PIK3CB, VAV1, PXN, PIK3CA, ROCK2, RRAS, SOS2, KRAS, PIK3R2, EGFR, HRAS	229	211	6910	6.29235	7.81785e-21	6.01373e-22	5.5831e-20
KEGG_PATHWAY	hsa04068:FoxO signaling pathway	36	12	1.17551e-22	P36897, P48736, Q02750, P10398, P35568, P84022, P61812, P27986, O00329, P62993, P28482, O14654, P06213, Q96EB6, Q09472, P27361, Q07889, Q9Y4H2, P08069, P14635, Q15796, P37173, P42338, Q13485, P42336, P10600, P45984, Q07890, P01116, Q16539, O00459, P00533, P40763, P01137, P45983, P01112	TGFBR1, PIK3CG, MAP2K1, ARAF, IRS1, SMAD3, TGFB2, PIK3R1, PIK3CD, GRB2, MAPK1, IRS4, INSR, SIRT1, EP300, MAPK3, SOS1, IRS2, IGF1R, CCNB1, SMAD2, TGFBR2, PIK3CB, SMAD4, PIK3CA, TGFB3, MAPK9, SOS2, KRAS, MAPK14, PIK3R2, EGFR, STAT3, TGFB1, MAPK8, HRAS	229	134	6910	8.10663	2.01013e-20	1.43581e-21	1.43553e-19
KEGG_PATHWAY	hsa04151:PI3K-Akt signaling pathway	54	18	2.53621e-22	Q66LE6, Q658W2, P16234, P15391, P48736, P35568, Q02763, P09038, P27986, P62993, Q00005, P06213, P05556, P49841, P17181, P17948, P05106, Q07889, P08123, P63000, P08069, P35968, O15230, P62258, Q07890, O60603, O00459, P29317, P07333, P11362, P08581, P10912, Q02750, P05230, P07900, O00329, O60674, P09619, P28482, P35916, P11047, P63104, P23458, P53708, P22607, P27361, P10721, P09603, P19235, Q05397,…	PPP2R2D, DKFZp666O0110, PDGFRA, CD19, PIK3CG, IRS1, TEK, FGF2, PIK3R1, GRB2, PPP2R2B, INSR, ITGB1, GSK3B, IFNAR1, FLT1, ITGB3, SOS1, COL1A2, RAC1, IGF1R, KDR, LAMA5, YWHAE, SOS2, TLR2, PIK3R2, EPHA2, CSF1R, FGFR1, MET, GHR, MAP2K1, FGF1, HSP90AA1, PIK3CD, JAK2, PDGFRB, MAPK1, FLT4, LAMC1, YWHAZ, JAK1, ITGA8, FGFR3, MAPK3, KIT, CSF1, EPOR, PTK2, PIK3CB, PIK3CA, KRAS, EGFR, HRAS	229	345	6910	4.72299	4.33693e-20	2.89128e-21	3.0972e-19
KEGG_PATHWAY	hsa04660:T cell receptor signaling pathway	32	10.6667	3.5787e-22	O43639, P06239, P60953, P22681, P48736, Q02750, O43318, P27986, Q9UKW4, O00329, P29350, P62993, P43403, P28482, P06241, Q13153, P49841, Q13191, P16410, P19174, P27361, O43561, Q07889, P42338, P15498, P42336, Q07890, P16333, Q16539, O00459, P01116, P01112	NCK2, LCK, CDC42, CBL, PIK3CG, MAP2K1, MAP3K7, PIK3R1, VAV3, PIK3CD, PTPN6, GRB2, ZAP70, MAPK1, FYN, PAK1, GSK3B, CBLB, CTLA4, PLCG1, MAPK3, LAT, SOS1, PIK3CB, VAV1, PIK3CA, SOS2, NCK1, MAPK14, PIK3R2, KRAS, HRAS	229	103	6910	9.37466	6.11957e-20	3.82473e-21	4.37028e-19
KEGG_PATHWAY	hsa04380:Osteoclast differentiation	35	11.6667	6.2818e-22	P36897, P06239, P42224, P07333, P48736, Q02750, P61812, O15524, O43318, P27986, O00329, P62993, P16885, P28482, P06241, Q9Y4K3, Q9UQC2, P23458, P78324, P17181, Q13501, P27361, P05106, P63000, P19438, P09603, P37173, P42338, P29597, P42336, P45984, Q16539, O00459, P01137, P45983	TGFBR1, LCK, STAT1, CSF1R, PIK3CG, MAP2K1, TGFB2, SOCS1, MAP3K7, PIK3R1, PIK3CD, GRB2, PLCG2, MAPK1, FYN, TRAF6, GAB2, JAK1, SIRPA, IFNAR1, SQSTM1, MAPK3, ITGB3, RAC1, TNFRSF1A, CSF1, TGFBR2, PIK3CB, TYK2, PIK3CA, MAPK9, MAPK14, PIK3R2, TGFB1, MAPK8	229	131	6910	8.06194	1.07419e-19	6.31876e-21	7.67128e-19
KEGG_PATHWAY	hsa05100:Bacterial invasion of epithelial cells	28	9.33333	3.10335e-21	P60953, P12931, Q658W2, P22681, P08581, P48736, P35221, Q9Y5K6, P35222, Q03135, P27986, P56945, P46109, O00329, P12830, P84095, P46108, P29353, P42768, P05556, Q13191, P63000, Q13480, Q92558, Q05397, P42338, P49023, P42336, O00459	CDC42, SRC, DKFZp666O0110, CBL, MET, PIK3CG, CTNNA1, CD2AP, CTNNB1, CAV1, PIK3R1, BCAR1, CRKL, PIK3CD, CDH1, RHOG, CRK, SHC1, WAS, ITGB1, CBLB, RAC1, GAB1, WASF1, PTK2, PIK3CB, PXN, PIK3CA, PIK3R2	229	78	6910	10.8319	5.30673e-19	2.94818e-20	3.78978e-18
KEGG_PATHWAY	hsa04917:Prolactin signaling pathway	27	9	3.30441e-21	P42224, P12931, P48736, Q02750, O15524, P42229, P27986, O00329, O60674, P62993, P51692, P28482, P29353, P49841, P27361, Q07889, P03372, P42338, P42336, P45984, Q07890, O00459, Q16539, P01116, P40763, P01112, P45983	STAT1, SRC, PIK3CG, MAP2K1, SOCS1, STAT5A, PIK3R1, PIK3CD, JAK2, GRB2, STAT5B, MAPK1, SHC1, GSK3B, MAPK3, SOS1, ESR1, PIK3CB, PIK3CA, MAPK9, SOS2, PIK3R2, MAPK14, KRAS, STAT3, HRAS, MAPK8	229	71	6910	11.4749	5.65054e-19	2.97397e-20	4.03532e-18
KEGG_PATHWAY	hsa04062:Chemokine signaling pathway	39	13	1.83224e-20	P42224, P12931, P60953, Q658W2, Q14289, P48736, Q02750, Q8TEW0, P46109, Q9UKW4, P27986, P56945, O00329, O60674, P62993, P15153, P51692, P28482, P08631, P46108, P29353, P07948, P42768, Q13153, P49841, P27361, Q07889, P63000, Q05397, P42338, P15498, P49023, P42336, O75116, Q07890, P01116, O00459, P40763, P01112, Q05513	STAT1, SRC, CDC42, DKFZp666O0110, PTK2B, PIK3CG, MAP2K1, PARD3, CRKL, VAV3, PIK3R1, BCAR1, PIK3CD, JAK2, GRB2, RAC2, STAT5B, MAPK1, HCK, CRK, SHC1, LYN, WAS, PAK1, GSK3B, MAPK3, SOS1, RAC1, PTK2, PIK3CB, VAV1, PXN, PIK3CA, ROCK2, SOS2, KRAS, PIK3R2, STAT3, HRAS, PRKCZ	229	186	6910	6.32695	3.13312e-18	1.56656e-19	2.23751e-17
KEGG_PATHWAY	hsa05210:Colorectal cancer	25	8.33333	2.53841e-20	P36897, P48736, Q02750, P10398, P61812, P84022, P35222, P27986, O00329, P15153, P28482, P49841, P27361, P63000, Q15796, P37173, P42338, Q13485, P42336, P10600, P45984, P01116, O00459, P01137, P45983	TGFBR1, PIK3CG, MAP2K1, ARAF, TGFB2, SMAD3, CTNNB1, PIK3R1, PIK3CD, RAC2, MAPK1, GSK3B, MAPK3, RAC1, SMAD2, TGFBR2, PIK3CB, SMAD4, PIK3CA, TGFB3, MAPK9, KRAS, PIK3R2, TGFB1, MAPK8	229	62	6910	12.1672	4.34067e-18	2.06699e-19	3.09988e-17
KEGG_PATHWAY	hsa04666:Fc gamma R-mediated phagocytosis	28	9.33333	2.90578e-20	P60953, P48736, Q02750, P27986, Q9UKW4, P46109, O00329, P15153, P16885, P53667, P28482, P08631, P46108, P07948, Q9UQC2, Q9ULH1, Q13153, P42768, P19174, P27361, O43561, P63000, Q92835, Q92558, P42338, P15498, P42336, O00459	CDC42, PIK3CG, MAP2K1, PIK3R1, VAV3, CRKL, PIK3CD, RAC2, PLCG2, LIMK1, MAPK1, HCK, CRK, LYN, GAB2, ASAP1, PAK1, WAS, PLCG1, MAPK3, LAT, RAC1, INPP5D, WASF1, PIK3CB, VAV1, PIK3CA, PIK3R2	229	84	6910	10.0582	4.96889e-18	2.25859e-19	3.54852e-17
KEGG_PATHWAY	hsa04550:Signaling pathways regulating pluripotency of stem cells	34	11.3333	6.9111e-20	P36894, P11362, P41221, P48736, Q02750, P84022, P35222, P09038, Q14332, P27986, O00329, O60674, Q04771, P62993, Q13467, P28482, Q13873, P12644, P23458, P22607, P49841, P27361, P08069, Q15796, O00238, P42338, Q13485, P42336, P40189, P01116, O00459, Q16539, P40763, P01112	BMPR1A, FGFR1, WNT5A, PIK3CG, MAP2K1, SMAD3, CTNNB1, FGF2, FZD2, PIK3R1, PIK3CD, JAK2, ACVR1, GRB2, FZD5, MAPK1, BMPR2, BMP4, JAK1, FGFR3, GSK3B, MAPK3, IGF1R, SMAD2, BMPR1B, PIK3CB, SMAD4, PIK3CA, IL6ST, KRAS, PIK3R2, MAPK14, STAT3, HRAS	229	140	6910	7.32813	1.1818e-17	5.13825e-19	8.43977e-17
KEGG_PATHWAY	hsa04650:Natural killer cell mediated cytotoxicity	32	10.6667	9.24407e-20	P06239, Q14289, P48736, Q02750, P10398, Q9UKW4, P27986, O00329, P29350, P62993, P15153, P43403, P16885, Q06124, P28482, P06241, P29353, Q13153, P43626, P17181, P19174, P27361, O43561, Q07889, P63000, P42338, P15498, P42336, Q07890, O00459, P01116, P01112	LCK, PTK2B, PIK3CG, MAP2K1, ARAF, VAV3, PIK3R1, PIK3CD, PTPN6, GRB2, RAC2, ZAP70, PLCG2, PTPN11, MAPK1, FYN, SHC1, PAK1, KIR2DL1, IFNAR1, PLCG1, MAPK3, LAT, SOS1, RAC1, PIK3CB, VAV1, PIK3CA, SOS2, PIK3R2, KRAS, HRAS	229	122	6910	7.91467	1.58074e-17	6.5864e-19	1.12888e-16
KEGG_PATHWAY	hsa04662:B cell receptor signaling pathway	25	8.33333	4.88315e-19	P15391, P48736, Q02750, Q9UKW4, P27986, O00329, P29350, P62993, P15153, P16885, P28482, P20273, P07948, P49841, P27361, Q07889, P63000, Q92835, P42338, P15498, P42336, Q07890, P01116, O00459, P01112	CD19, PIK3CG, MAP2K1, VAV3, PIK3R1, PIK3CD, PTPN6, GRB2, RAC2, PLCG2, MAPK1, CD22, LYN, GSK3B, MAPK3, SOS1, RAC1, INPP5D, PIK3CB, VAV1, PIK3CA, SOS2, KRAS, PIK3R2, HRAS	229	69	6910	10.9329	8.35019e-17	3.34008e-18	5.96327e-16
KEGG_PATHWAY	hsa04010:MAPK signaling pathway	42	14	5.0705e-18	P36897, P60953, P11362, P16234, Q02750, P61812, P05230, O43318, P09038, P46109, P62993, Q99683, P15153, P09619, P28482, P04629, Q9Y4K3, P46108, P20936, Q13153, P22607, P21333, P27361, Q16584, O75369, Q07889, P63000, Q14315, P19438, Q16620, P37173, P10600, P45984, P10301, Q07890, Q9UER7, P01116, Q16539, P00533, P01137, P45983, P01112	TGFBR1, CDC42, FGFR1, PDGFRA, MAP2K1, TGFB2, FGF1, MAP3K7, FGF2, CRKL, GRB2, MAP3K5, RAC2, PDGFRB, MAPK1, NTRK1, TRAF6, CRK, RASA1, PAK1, FGFR3, FLNA, MAPK3, MAP3K11, FLNB, SOS1, RAC1, FLNC, TNFRSF1A, NTRK2, TGFBR2, TGFB3, MAPK9, RRAS, SOS2, DAXX, KRAS, MAPK14, EGFR, TGFB1, MAPK8, HRAS	229	255	6910	4.96995	8.67056e-16	3.33483e-17	6.19205e-15
KEGG_PATHWAY	hsa05215:Prostate cancer	26	8.66667	2.21323e-17	P11362, P16234, P48736, Q02750, P10398, P35222, P10275, P27986, P07900, O00329, P62993, P09619, P04626, P28482, Q09472, P49841, P27361, Q07889, P08069, P42338, P42336, Q07890, P01116, O00459, P00533, P01112	FGFR1, PDGFRA, PIK3CG, MAP2K1, ARAF, CTNNB1, AR, PIK3R1, HSP90AA1, PIK3CD, GRB2, PDGFRB, ERBB2, MAPK1, EP300, GSK3B, MAPK3, SOS1, IGF1R, PIK3CB, PIK3CA, SOS2, KRAS, PIK3R2, EGFR, HRAS	229	88	6910	8.91524	3.78463e-15	1.40172e-16	2.70278e-14
KEGG_PATHWAY	hsa05213:Endometrial cancer	21	7	4.80576e-17	P49841, P48736, Q02750, P35221, P27361, P10398, Q07889, P35222, P27986, P12830, O00329, P62993, P42338, P04626, P42336, P28482, Q07890, O00459, P01116, P00533, P01112	GSK3B, PIK3CG, MAP2K1, CTNNA1, MAPK3, ARAF, SOS1, CTNNB1, PIK3R1, CDH1, PIK3CD, GRB2, PIK3CB, ERBB2, PIK3CA, MAPK1, SOS2, PIK3R2, KRAS, EGFR, HRAS	229	52	6910	12.1859	8.21785e-15	2.93495e-16	5.86875e-14
KEGG_PATHWAY	hsa04144:Endocytosis	41	13.6667	5.07096e-17	O95405, P36897, P12931, P60953, P07333, Q9HAU4, Q9UNH7, P22681, P08581, P16234, P63010, P61812, P84022, Q03135, Q8TEW0, Q9HCE7, P04629, Q96B97, Q9Y4K3, Q9UK41, P07949, Q9Y6I3, P42768, Q9ULH1, Q9NPB6, P22607, Q13191, P17948, P10721, P08069, Q15796, P35968, P37173, P10600, P98082, P21860, P00533, P01137, Q05513, P29590, P01112	ZFYVE9, TGFBR1, SRC, CDC42, CSF1R, SMURF2, SNX6, CBL, MET, PDGFRA, AP2B1, TGFB2, SMAD3, CAV1, PARD3, SMURF1, NTRK1, SH3KBP1, TRAF6, VPS28, RET, EPN1, WAS, ASAP1, PARD6A, FGFR3, CBLB, FLT1, KIT, IGF1R, SMAD2, KDR, TGFBR2, TGFB3, DAB2, ERBB3, EGFR, TGFB1, PRKCZ, PML, HRAS	229	258	6910	4.7952	8.67134e-15	2.99012e-16	6.19261e-14
KEGG_PATHWAY	hsa05160:Hepatitis C	30	10	1.35035e-16	Q66LE6, P42224, P48736, P10398, P27986, O00329, Q16625, P62993, P28482, Q00005, Q9Y4K3, P23458, P49841, P17181, P27361, Q07889, P19438, P42338, P29597, P42336, P45984, Q07890, O00459, Q16539, P01116, P00533, O75925, P40763, P01112, P45983	PPP2R2D, STAT1, PIK3CG, ARAF, PIK3R1, PIK3CD, OCLN, GRB2, MAPK1, PPP2R2B, TRAF6, JAK1, GSK3B, IFNAR1, MAPK3, SOS1, TNFRSF1A, PIK3CB, TYK2, PIK3CA, MAPK9, SOS2, PIK3R2, MAPK14, KRAS, EGFR, PIAS1, STAT3, HRAS, MAPK8	229	133	6910	6.80632	1.89848e-14	6.66134e-16	1.33227e-13
KEGG_PATHWAY	hsa05161:Hepatitis B	31	10.3333	1.8168e-16	P36897, P42224, P12931, Q14289, P48736, Q02750, P61812, P42229, P27986, O00329, P62993, P51692, P28482, P98160, P63104, P23458, Q09472, P17181, P27361, P42338, Q13485, P42336, P10600, P45984, O60603, P01116, O00459, P01137, P40763, P01112, P45983	TGFBR1, STAT1, SRC, PTK2B, PIK3CG, MAP2K1, TGFB2, STAT5A, PIK3R1, PIK3CD, GRB2, STAT5B, MAPK1, HSPG2, YWHAZ, JAK1, EP300, IFNAR1, MAPK3, PIK3CB, SMAD4, PIK3CA, TGFB3, MAPK9, TLR2, KRAS, PIK3R2, TGFB1, STAT3, HRAS, MAPK8	229	145	6910	6.45114	3.79696e-14	1.22125e-15	2.66454e-13
KEGG_PATHWAY	hsa05221:Acute myeloid leukemia	21	7	2.64913e-16	P36888, P48736, Q02750, P27361, P10398, Q07889, P42229, P10721, P27986, O00329, P62993, P42338, P51692, P42336, P28482, Q07890, O00459, P01116, P40763, P29590, P01112	FLT3, PIK3CG, MAP2K1, MAPK3, ARAF, SOS1, STAT5A, KIT, PIK3R1, PIK3CD, GRB2, PIK3CB, STAT5B, PIK3CA, MAPK1, SOS2, PIK3R2, KRAS, STAT3, PML, HRAS	229	56	6910	11.3155	3.79696e-14	1.22125e-15	2.66454e-13
KEGG_PATHWAY	hsa05230:Central carbon metabolism in cancer	22	7.33333	3.39356e-16	P36888, P22607, P11362, P08581, P16234, P48736, Q02750, P27361, P10721, P27986, O00329, P42338, P09619, P04626, P42336, P28482, P04629, O00459, P01116, P00533, P07949, P01112	FLT3, FGFR3, FGFR1, MET, PDGFRA, PIK3CG, MAP2K1, MAPK3, KIT, PIK3R1, PIK3CD, PIK3CB, PDGFRB, ERBB2, PIK3CA, MAPK1, NTRK1, PIK3R2, KRAS, EGFR, RET, HRAS	229	64	6910	10.3725	5.69544e-14	1.77636e-15	4.10783e-13
KEGG_PATHWAY	hsa04910:Insulin signaling pathway	30	10	3.85972e-16	P22681, P48736, Q02750, P10398, P35568, O15524, Q13905, P46109, P27986, O00329, P62993, P28482, O14654, P06213, P46108, P29353, P49841, Q13191, P27361, Q07889, Q9Y4H2, P42338, P42336, P45984, Q07890, P01116, O00459, P01112, Q05513, P45983	CBL, PIK3CG, MAP2K1, ARAF, IRS1, SOCS1, RAPGEF1, CRKL, PIK3R1, PIK3CD, GRB2, MAPK1, IRS4, INSR, CRK, SHC1, GSK3B, CBLB, MAPK3, SOS1, IRS2, PIK3CB, PIK3CA, MAPK9, SOS2, KRAS, PIK3R2, HRAS, PRKCZ, MAPK8	229	138	6910	6.55971	5.69544e-14	1.66533e-15	4.10783e-13
KEGG_PATHWAY	hsa05214:Glioma	22	7.33333	4.86164e-16	P16234, P19174, P48736, Q02750, P27361, P10398, Q07889, P08069, P27986, O00329, P62993, P42338, P09619, P16885, P42336, P28482, Q07890, O00459, P01116, P00533, P29353, P01112	PDGFRA, PLCG1, PIK3CG, MAP2K1, MAPK3, ARAF, SOS1, IGF1R, PIK3R1, PIK3CD, GRB2, PIK3CB, PDGFRB, PLCG2, PIK3CA, MAPK1, SOS2, PIK3R2, KRAS, EGFR, SHC1, HRAS	229	65	6910	10.213	7.59393e-14	2.22045e-15	5.44009e-13
KEGG_PATHWAY	hsa04370:VEGF signaling pathway	21	7	1.91365e-15	P60953, P12931, Q658W2, P19174, P48736, P27361, Q02750, P63000, P27986, P35968, O00329, P15153, Q05397, P49023, P42338, P16885, P42336, P28482, O00459, Q16539, P01116, P01112	CDC42, SRC, DKFZp666O0110, PLCG1, PIK3CG, MAPK3, MAP2K1, RAC1, PIK3R1, KDR, PIK3CD, RAC2, PTK2, PXN, PIK3CB, PLCG2, PIK3CA, MAPK1, PIK3R2, MAPK14, KRAS, HRAS	229	61	6910	10.388	3.22742e-13	8.99281e-15	2.30926e-12
KEGG_PATHWAY	hsa04670:Leukocyte transendothelial migration	27	9	4.70073e-15	P60953, Q658W2, Q14289, P48736, P35221, P35222, P27986, Q9UKW4, P56945, O00329, Q16625, P33151, P15153, P16885, O60716, Q06124, P05556, P16284, P19174, P63000, Q05397, P42338, P15498, P49023, P42336, O75116, Q16539, O00459	CDC42, DKFZp666O0110, PTK2B, PIK3CG, CTNNA1, CTNNB1, PIK3R1, VAV3, BCAR1, PIK3CD, OCLN, CDH5, RAC2, PLCG2, CTNND1, PTPN11, ITGB1, PECAM1, PLCG1, RAC1, PTK2, PIK3CB, VAV1, PXN, PIK3CA, ROCK2, MAPK14, PIK3R2	229	118	6910	6.90437	7.97362e-13	2.15383e-14	5.69544e-12
KEGG_PATHWAY	hsa05145:Toxoplasmosis	27	9	4.70073e-15	P42224, P48736, P61812, O15524, O43318, P27986, O00329, O60674, P28482, P11047, Q9Y4K3, P23458, P05556, P27361, P19438, O15230, P42338, P29597, P42336, P45984, P10600, O60603, O00459, Q16539, P01137, P40763, P45983	STAT1, PIK3CG, TGFB2, SOCS1, MAP3K7, PIK3R1, PIK3CD, JAK2, MAPK1, LAMC1, TRAF6, JAK1, ITGB1, MAPK3, TNFRSF1A, LAMA5, PIK3CB, TYK2, PIK3CA, MAPK9, TGFB3, TLR2, PIK3R2, MAPK14, TGFB1, STAT3, MAPK8	229	118	6910	6.90437	7.97362e-13	2.15383e-14	5.69544e-12
KEGG_PATHWAY	hsa05231:Choline metabolism in cancer	25	8.33333	9.28113e-15	P16234, P48736, Q02750, P27986, O00329, P62993, P09619, P15153, P28482, P42768, P19174, P27361, Q07889, P63000, Q92558, P42338, P42336, P45984, Q07890, P01116, O00459, P08047, P00533, P45983, P01112	PDGFRA, PIK3CG, MAP2K1, PIK3R1, PIK3CD, GRB2, PDGFRB, RAC2, MAPK1, WAS, PLCG1, MAPK3, SOS1, RAC1, WASF1, PIK3CB, PIK3CA, MAPK9, SOS2, KRAS, PIK3R2, SP1, EGFR, MAPK8, HRAS	229	101	6910	7.46898	1.59472e-12	4.19664e-14	1.13909e-11
KEGG_PATHWAY	hsa04350:TGF-beta signaling pathway	23	7.66667	1.42981e-14	O95405, P36894, Q16671, P36897, Q09472, Q9HAU4, P27361, P84022, P61812, Q9HCE7, Q15796, O15105, P37173, Q04771, O00238, Q13485, P10600, P28482, Q13873, P08047, P12644, P19883, P01137	ZFYVE9, BMPR1A, AMHR2, TGFBR1, EP300, SMURF2, MAPK3, SMAD3, TGFB2, SMURF1, SMAD2, SMAD7, TGFBR2, ACVR1, BMPR1B, SMAD4, TGFB3, MAPK1, BMPR2, SP1, BMP4, FST, TGFB1	229	84	6910	8.26211	2.44904e-12	6.28386e-14	1.7486e-11
KEGG_PATHWAY	hsa05218:Melanoma	21	7	5.17293e-14	P11362, P08581, P16234, P48736, Q02750, P27361, P10398, P05230, P08069, P09038, P27986, P12830, O00329, P42338, P09619, P42336, P28482, O00459, P01116, P00533, P01112	FGFR1, MET, PDGFRA, PIK3CG, MAP2K1, MAPK3, ARAF, FGF1, IGF1R, FGF2, PIK3R1, CDH1, PIK3CD, PIK3CB, PDGFRB, PIK3CA, MAPK1, PIK3R2, KRAS, EGFR, HRAS	229	71	6910	8.9249	8.84692e-12	2.21156e-13	6.31828e-11
KEGG_PATHWAY	hsa05223:Non-small cell lung cancer	19	6.33333	7.6928e-14	P19174, P48736, P27361, Q02750, P10398, Q07889, P27986, O00329, P62993, P42338, P16885, P04626, P42336, P28482, Q07890, O00459, P01116, P00533, P01112	PLCG1, PIK3CG, MAPK3, MAP2K1, ARAF, SOS1, PIK3R1, PIK3CD, GRB2, PIK3CB, PLCG2, ERBB2, PIK3CA, MAPK1, SOS2, PIK3R2, KRAS, EGFR, HRAS	229	56	6910	10.2378	1.31565e-11	3.20854e-13	9.39582e-11
KEGG_PATHWAY	hsa04919:Thyroid hormone signaling pathway	25	8.33333	1.67518e-13	Q9P212, P42224, P43694, Q09472, P12931, P49841, Q92769, P19174, P48736, Q02750, P27361, P05106, P35222, Q13547, P46531, P03372, P27986, O00329, P42338, P16885, P42336, P28482, O00459, P01116, P01112	PLCE1, STAT1, GATA4, EP300, SRC, GSK3B, HDAC2, PLCG1, PIK3CG, MAP2K1, MAPK3, ITGB3, CTNNB1, HDAC1, NOTCH1, ESR1, PIK3R1, PIK3CD, PIK3CB, PLCG2, PIK3CA, MAPK1, PIK3R2, KRAS, HRAS	229	114	6910	6.61725	2.86481e-11	6.82121e-13	2.04592e-10
KEGG_PATHWAY	hsa04390:Hippo signaling pathway	28	9.33333	3.14458e-13	Q66LE6, P36894, P36897, P29279, P41221, P35221, P61812, P84022, P35222, P05230, Q8TEW0, Q14332, P12830, Q13467, Q00005, Q13873, P12644, P63104, P49841, Q9NPB6, Q15796, P37173, O00238, P62258, Q13485, P10600, P01137, Q05513	PPP2R2D, BMPR1A, TGFBR1, CTGF, WNT5A, CTNNA1, TGFB2, SMAD3, CTNNB1, FGF1, PARD3, FZD2, CDH1, FZD5, PPP2R2B, BMPR2, BMP4, YWHAZ, GSK3B, PARD6A, SMAD2, TGFBR2, BMPR1B, YWHAE, SMAD4, TGFB3, TGFB1, PRKCZ	229	151	6910	5.5953	5.3765e-11	1.25033e-12	3.8396e-10
KEGG_PATHWAY	hsa05142:Chagas disease (American trypanosomiasis)	23	7.66667	1.63712e-12	Q66LE6, P36897, P48736, P27361, P84022, P61812, P19438, Q15796, P27986, O00329, P37173, P42338, P42336, P45984, P28482, P10600, Q00005, O60603, O00459, Q16539, Q9Y4K3, P01137, P45983	PPP2R2D, TGFBR1, PIK3CG, MAPK3, SMAD3, TGFB2, TNFRSF1A, SMAD2, PIK3R1, PIK3CD, TGFBR2, PIK3CB, PIK3CA, MAPK9, MAPK1, TGFB3, PPP2R2B, TLR2, PIK3R2, MAPK14, TRAF6, TGFB1, MAPK8	229	104	6910	6.67324	2.7995e-10	6.36247e-12	1.99926e-09
KEGG_PATHWAY	hsa04071:Sphingolipid signaling pathway	24	8	4.4403e-12	Q66LE6, Q9UQC2, P48736, Q02750, P27361, P63000, P19438, P27986, O00329, Q99683, P15153, P42338, P42336, O75116, P45984, P28482, Q00005, P06241, O00459, Q16539, P01116, P01112, Q05513, P45983	PPP2R2D, GAB2, PIK3CG, MAP2K1, MAPK3, RAC1, TNFRSF1A, PIK3R1, PIK3CD, MAP3K5, RAC2, PIK3CB, PIK3CA, ROCK2, MAPK9, MAPK1, PPP2R2B, FYN, PIK3R2, MAPK14, KRAS, HRAS, PRKCZ, MAPK8	229	120	6910	6.03493	7.59298e-10	1.68733e-11	5.4225e-09
KEGG_PATHWAY	hsa04630:Jak-STAT signaling pathway	26	8.66667	5.88339e-12	P42224, P32927, P10912, P48736, P42229, O15524, P27986, O00329, P29350, P62993, O60674, P51692, Q06124, P23458, Q09472, P17181, Q07889, P19235, P42338, P29597, P42336, P40189, Q07890, O00459, O75925, P40763	STAT1, CSF2RB, GHR, PIK3CG, STAT5A, SOCS1, PIK3R1, PIK3CD, PTPN6, GRB2, JAK2, STAT5B, PTPN11, JAK1, EP300, IFNAR1, SOS1, EPOR, PIK3CB, TYK2, PIK3CA, IL6ST, SOS2, PIK3R2, PIAS1, STAT3	229	145	6910	5.41063	1.00606e-09	2.18709e-11	7.18476e-09
KEGG_PATHWAY	hsa04930:Type II diabetes mellitus	16	5.33333	1.57218e-11	P48736, P27361, P35568, O15524, Q9Y4H2, P27986, O00329, P42338, P42336, P45984, O14654, P28482, O00459, P06213, Q05513, P45983	PIK3CG, MAPK3, IRS1, SOCS1, IRS2, PIK3R1, PIK3CD, PIK3CB, PIK3CA, MAPK9, IRS4, MAPK1, PIK3R2, INSR, PRKCZ, MAPK8	229	48	6910	10.0582	2.68844e-09	5.72008e-11	1.91994e-08
KEGG_PATHWAY	hsa05166:HTLV-I infection	33	11	4.33054e-11	P36897, P06239, P16234, P41221, P48736, P61812, P84022, P35222, P42229, O14786, Q14332, P27986, O00329, P09619, Q13467, P51692, Q9Y4A5, O14757, P23458, Q09472, P49841, P19438, Q15796, P37173, P42338, Q13485, P42336, P10600, P10301, P01116, O00459, P01137, P01112	TGFBR1, LCK, PDGFRA, WNT5A, PIK3CG, TGFB2, SMAD3, CTNNB1, STAT5A, NRP1, FZD2, PIK3R1, PIK3CD, PDGFRB, FZD5, STAT5B, TRRAP, CHEK1, JAK1, EP300, GSK3B, TNFRSF1A, SMAD2, TGFBR2, PIK3CB, SMAD4, PIK3CA, TGFB3, RRAS, KRAS, PIK3R2, TGFB1, HRAS	229	256	6910	3.8897	7.40524e-09	1.54276e-10	5.28843e-08
KEGG_PATHWAY	hsa04915:Estrogen signaling pathway	21	7	4.33643e-11	P12931, P48736, Q02750, P27361, Q14643, Q07889, P07900, P03372, P27986, O00329, P62993, P42338, P42336, P28482, Q07890, O00459, P01116, P08047, P00533, P29353, P01112	SRC, PIK3CG, MAP2K1, MAPK3, ITPR1, SOS1, HSP90AA1, ESR1, PIK3R1, PIK3CD, GRB2, PIK3CB, PIK3CA, MAPK1, SOS2, PIK3R2, KRAS, SP1, EGFR, SHC1, HRAS	229	99	6910	6.40069	7.4153e-09	1.51333e-10	5.29561e-08
KEGG_PATHWAY	hsa04360:Axon guidance	23	7.66667	1.07468e-10	P20936, P29317, O43639, P07332, P60953, Q13153, P05556, Q658W2, P49841, P08581, P27361, P00519, O14786, P63000, P15153, Q05397, O95631, P53667, O75116, P28482, P06241, P01116, P16333, P01112	RASA1, EPHA2, NCK2, FES, CDC42, PAK1, ITGB1, DKFZp666O0110, GSK3B, MET, MAPK3, ABL1, NRP1, RAC1, RAC2, PTK2, NTN1, LIMK1, ROCK2, MAPK1, FYN, KRAS, NCK1, HRAS	229	127	6910	5.4647	1.83771e-08	3.67542e-10	1.3124e-07
KEGG_PATHWAY	hsa05131:Shigellosis	17	5.66667	1.39688e-10	P60953, P12931, P05556, P42768, P27361, P00519, P63000, Q92558, P46109, P84095, O75116, P28482, P45984, Q16539, P16070, P46108, P45983	CDC42, SRC, ITGB1, WAS, MAPK3, ABL1, RAC1, WASF1, CRKL, RHOG, ROCK2, MAPK1, MAPK9, MAPK14, CD44, CRK, MAPK8	229	64	6910	8.01515	2.38867e-08	4.68367e-10	1.70586e-07
KEGG_PATHWAY	hsa05203:Viral carcinogenesis	28	9.33333	4.98802e-10	P60953, P12931, Q92769, P48736, Q06330, P42229, Q13547, P27986, O00329, P62993, P51692, P28482, P63104, P07948, O14757, P23458, Q09472, P27361, P63000, P42338, P62258, P49023, P42336, P40189, O00459, P01116, P40763, P01112	CDC42, SRC, HDAC2, PIK3CG, RBPJ, STAT5A, HDAC1, PIK3R1, PIK3CD, GRB2, STAT5B, MAPK1, YWHAZ, LYN, CHEK1, JAK1, EP300, MAPK3, RAC1, PIK3CB, YWHAE, PXN, PIK3CA, IL6ST, PIK3R2, KRAS, STAT3, HRAS	229	205	6910	4.12142	8.52952e-08	1.64029e-09	6.09133e-07
KEGG_PATHWAY	hsa04066:HIF-1 signaling pathway	19	6.33333	2.16928e-09	Q09472, P19174, P48736, P17948, Q02750, P27361, P08069, Q02763, P27986, O00329, P42338, P16885, P04626, P42336, P28482, O00459, P06213, P00533, P40763	EP300, PLCG1, PIK3CG, FLT1, MAP2K1, MAPK3, IGF1R, TEK, PIK3R1, PIK3CD, PIK3CB, PLCG2, ERBB2, PIK3CA, MAPK1, PIK3R2, INSR, EGFR, STAT3	229	98	6910	5.85019	3.70948e-07	6.99901e-09	2.64911e-06
KEGG_PATHWAY	hsa05169:Epstein-Barr virus infection	26	8.66667	2.34611e-09	Q92769, P48736, P15391, Q06330, Q13547, O43318, P27986, O00329, P16885, Q9Y4K3, P63104, P07948, P23458, Q09472, P49841, P19174, P42338, P62258, P29597, P42336, P45984, Q16539, O00459, P16070, P40763, P45983	HDAC2, PIK3CG, CD19, RBPJ, HDAC1, MAP3K7, PIK3R1, PIK3CD, PLCG2, TRAF6, YWHAZ, LYN, JAK1, EP300, GSK3B, PLCG1, PIK3CB, YWHAE, TYK2, PIK3CA, MAPK9, MAPK14, PIK3R2, CD44, STAT3, MAPK8	229	190	6910	4.12917	4.01185e-07	7.42935e-09	2.86505e-06
KEGG_PATHWAY	hsa05206:MicroRNAs in cancer	32	10.6667	2.99398e-09	Q8WW38, P08581, P16234, Q02750, P61812, P35568, O15524, P46531, P46109, P62993, P09619, P16885, P04626, Q13873, P46108, P29353, Q96EB6, Q09472, P22607, P19174, P00519, P05106, Q07889, Q9Y4H2, Q07890, P21860, P01116, P16070, P00533, P40763, P01112, O43597	ZFPM2, MET, PDGFRA, MAP2K1, TGFB2, IRS1, SOCS1, NOTCH1, CRKL, GRB2, PDGFRB, PLCG2, ERBB2, BMPR2, CRK, SHC1, SIRT1, EP300, FGFR3, PLCG1, ABL1, ITGB3, SOS1, IRS2, SOS2, ERBB3, KRAS, CD44, EGFR, STAT3, HRAS, SPRY2	229	285	6910	3.38803	5.1197e-07	9.30855e-09	3.65622e-06
KEGG_PATHWAY	hsa04914:Progesterone-mediated oocyte maturation	17	5.66667	1.7221e-08	P48736, Q02750, P27361, P10398, P08069, P14635, P27986, P07900, O00329, P42338, P42336, P45984, P28482, O00459, Q16539, P01116, P45983	PIK3CG, MAP2K1, MAPK3, ARAF, IGF1R, CCNB1, PIK3R1, HSP90AA1, PIK3CD, PIK3CB, PIK3CA, MAPK9, MAPK1, PIK3R2, MAPK14, KRAS, MAPK8	229	87	6910	5.8962	2.94478e-06	5.25854e-08	2.10301e-05
KEGG_PATHWAY	hsa04060:Cytokine-cytokine receptor interaction	27	9	2.84969e-08	P36894, P36897, Q16671, P07333, P32927, P10912, P08581, P16234, P61812, Q04771, P09619, P35916, Q13873, P36888, P17181, P17948, P10721, P19438, P09603, P37173, P35968, P19235, O00238, P10600, P40189, P00533, P01137	BMPR1A, TGFBR1, AMHR2, CSF1R, CSF2RB, GHR, MET, PDGFRA, TGFB2, ACVR1, PDGFRB, FLT4, BMPR2, FLT3, IFNAR1, FLT1, KIT, TNFRSF1A, CSF1, TGFBR2, KDR, EPOR, BMPR1B, TGFB3, IL6ST, EGFR, TGFB1	229	230	6910	3.54224	4.87296e-06	8.54907e-08	3.48001e-05
KEGG_PATHWAY	hsa04620:Toll-like receptor signaling pathway	18	6	5.1475e-08	P42224, P17181, P48736, P27361, Q02750, P63000, O43318, P27986, O00329, P42338, P42336, P45984, P28482, O60603, O00459, Q16539, Q9Y4K3, P45983	STAT1, IFNAR1, PIK3CG, MAPK3, MAP2K1, RAC1, MAP3K7, PIK3R1, PIK3CD, PIK3CB, PIK3CA, MAPK9, MAPK1, TLR2, PIK3R2, MAPK14, TRAF6, MAPK8	229	106	6910	5.124	8.80219e-06	1.51763e-07	6.28608e-05
KEGG_PATHWAY	hsa05162:Measles	20	6.66667	5.70661e-08	P23458, P42224, P49841, P17181, P48736, Q99704, P42229, O43318, P27986, O00329, O60674, P42338, P29597, P51692, P42336, P06241, O60603, O00459, Q9Y4K3, P40763	JAK1, STAT1, GSK3B, IFNAR1, PIK3CG, DOK1, STAT5A, MAP3K7, PIK3R1, PIK3CD, JAK2, PIK3CB, TYK2, STAT5B, PIK3CA, FYN, TLR2, PIK3R2, TRAF6, STAT3	229	133	6910	4.53754	9.75826e-06	1.65395e-07	6.96886e-05
KEGG_PATHWAY	hsa04611:Platelet activation	19	6.33333	2.1048e-07	P05556, P12931, P48736, P27361, Q14643, P05106, P08123, P27986, O00329, P42338, P16885, P42336, O75116, P28482, P06241, O00459, Q16539, Q05513, P07948	ITGB1, SRC, PIK3CG, MAPK3, ITPR1, ITGB3, COL1A2, PIK3R1, PIK3CD, PIK3CB, PLCG2, PIK3CA, ROCK2, MAPK1, FYN, PIK3R2, MAPK14, PRKCZ, LYN	229	130	6910	4.41014	3.59915e-05	5.99868e-07	0.000257036
KEGG_PATHWAY	hsa04912:GnRH signaling pathway	16	5.33333	2.22745e-07	P60953, P12931, Q14289, P27361, Q02750, Q14643, Q07889, P62993, P45984, P28482, Q07890, Q16539, P01116, P00533, P01112, P45983	CDC42, SRC, PTK2B, MAPK3, MAP2K1, ITPR1, SOS1, GRB2, MAPK9, MAPK1, SOS2, MAPK14, KRAS, EGFR, HRAS, MAPK8	229	91	6910	5.30544	3.80887e-05	6.24416e-07	0.000272014
KEGG_PATHWAY	hsa04960:Aldosterone-regulated sodium reabsorption	11	3.66667	3.44637e-07	P27986, O00329, P42338, P42336, P28482, P48736, P27361, P01116, P06213, O00459, P35568	PIK3R1, PIK3CD, PIK3CB, PIK3CA, MAPK1, PIK3CG, MAPK3, KRAS, INSR, PIK3R2, IRS1	229	39	6910	8.51081	5.89312e-05	9.50531e-07	0.000420867
KEGG_PATHWAY	hsa05140:Leishmaniasis	14	4.66667	4.15373e-07	P42224, P23458, P05556, P27361, P61812, O43318, P29350, O60674, P10600, P28482, Q16539, O60603, Q9Y4K3, P01137	STAT1, JAK1, ITGB1, MAPK3, TGFB2, MAP3K7, PTPN6, JAK2, TGFB3, MAPK1, MAPK14, TLR2, TRAF6, TGFB1	229	71	6910	5.94994	7.10263e-05	1.12744e-06	0.000507249
KEGG_PATHWAY	hsa04024:cAMP signaling pathway	23	7.66667	4.79987e-07	Q9P212, Q13153, Q09472, Q05586, P48736, Q02750, P27361, P63000, P16473, P27986, Q9UKW4, O00329, P15153, P15498, P42338, P42336, O75116, P45984, P28482, P10301, Q13224, O00459, P45983	PLCE1, PAK1, EP300, GRIN1, PIK3CG, MAP2K1, MAPK3, RAC1, TSHR, PIK3R1, VAV3, PIK3CD, RAC2, VAV1, PIK3CB, PIK3CA, ROCK2, MAPK9, MAPK1, RRAS, GRIN2B, PIK3R2, MAPK8	229	198	6910	3.50514	8.20745e-05	1.28247e-06	0.000586155
KEGG_PATHWAY	hsa05219:Bladder cancer	11	3.66667	5.73469e-07	P12830, P12931, P22607, P04626, P28482, P27361, Q02750, P01116, P10398, P00533, P01112	CDH1, SRC, FGFR3, ERBB2, MAPK1, MAPK3, MAP2K1, KRAS, ARAF, EGFR, HRAS	229	41	6910	8.09564	9.80584e-05	1.50866e-06	0.000700313
KEGG_PATHWAY	hsa05130:Pathogenic Escherichia coli infection	12	4	5.89588e-07	O43639, P12830, Q16625, P60953, P42768, P05556, O75116, P06241, P68363, P00519, P16333, P35222	NCK2, CDH1, OCLN, CDC42, WAS, ITGB1, ROCK2, FYN, TUBA1B, ABL1, NCK1, CTNNB1	229	51	6910	7.09992	0.000100815	1.52757e-06	0.000719998
KEGG_PATHWAY	hsa05164:Influenza A	21	7	9.55086e-07	P23458, P42224, Q09472, P49841, P17181, P48736, Q02750, P27361, P19438, P27986, O00329, O60674, P42338, P29597, P42336, P45984, P28482, O00459, Q16539, P29590, P45983	JAK1, STAT1, EP300, GSK3B, IFNAR1, PIK3CG, MAP2K1, MAPK3, TNFRSF1A, PIK3R1, PIK3CD, JAK2, PIK3CB, TYK2, PIK3CA, MAPK9, MAPK1, PIK3R2, MAPK14, PML, MAPK8	229	174	6910	3.64177	0.000163306	2.43761e-06	0.00116634
KEGG_PATHWAY	hsa05120:Epithelial cell signaling in Helicobacter pylori infection	13	4.33333	1.50028e-06	P60953, Q13153, P12931, P08581, P19174, P63000, P16885, Q06124, P45984, Q16539, P00533, P07948, P45983	CDC42, PAK1, SRC, MET, PLCG1, RAC1, PLCG2, PTPN11, MAPK9, MAPK14, EGFR, LYN, MAPK8	229	67	6910	5.85479	0.000256516	3.77276e-06	0.00183212
KEGG_PATHWAY	hsa04320:Dorso-ventral axis formation	9	3	1.60404e-06	P46531, P62993, P28482, P27361, Q07890, Q02750, P01116, P00533, Q07889	NOTCH1, GRB2, MAPK1, MAPK3, SOS2, MAP2K1, KRAS, EGFR, SOS1	229	27	6910	10.0582	0.000274254	3.97523e-06	0.00195882
KEGG_PATHWAY	hsa04668:TNF signaling pathway	16	5.33333	1.69482e-06	P48736, P27361, Q02750, P19438, O43318, P09603, P27986, O00329, Q99683, P42338, P42336, P45984, P28482, Q16539, O00459, P45983	PIK3CG, MAPK3, MAP2K1, TNFRSF1A, MAP3K7, CSF1, PIK3R1, PIK3CD, MAP3K5, PIK3CB, PIK3CA, MAPK9, MAPK1, MAPK14, PIK3R2, MAPK8	229	106	6910	4.55467	0.000289773	4.1402e-06	0.00206968
KEGG_PATHWAY	hsa04931:Insulin resistance	16	5.33333	2.15844e-06	P49841, P48736, P35568, P19438, Q9Y4H2, P27986, O00329, P42338, P42336, Q06124, P45984, O00459, P06213, P40763, Q05513, P45983	GSK3B, PIK3CG, IRS1, TNFRSF1A, IRS2, PIK3R1, PIK3CD, PIK3CB, PIK3CA, PTPN11, MAPK9, PIK3R2, INSR, STAT3, PRKCZ, MAPK8	229	108	6910	4.47032	0.000369026	5.19849e-06	0.00263584
KEGG_PATHWAY	hsa05132:Salmonella infection	14	4.66667	2.66042e-06	P60953, P42768, P21333, P27361, O75369, P63000, Q14315, Q92558, P84095, P28482, P45984, O75116, Q16539, P45983	CDC42, WAS, FLNA, MAPK3, FLNB, RAC1, FLNC, WASF1, RHOG, MAPK1, MAPK9, ROCK2, MAPK14, MAPK8	229	83	6910	5.0897	0.000454829	6.31848e-06	0.00324883
KEGG_PATHWAY	hsa05216:Thyroid cancer	9	3	2.92875e-06	P12830, P28482, P04629, P27361, Q02750, P01116, P35222, P07949, P01112	CDH1, MAPK1, NTRK1, MAPK3, MAP2K1, KRAS, CTNNB1, RET, HRAS	229	29	6910	9.36455	0.000500691	6.86048e-06	0.0035765
KEGG_PATHWAY	hsa04540:Gap junction	14	4.66667	5.21621e-06	P12931, P62993, P09619, P16234, P28482, P68363, Q07890, Q02750, P27361, P01116, P00533, Q14643, Q07889, P01112	SRC, GRB2, PDGFRB, PDGFRA, MAPK1, TUBA1B, SOS2, MAP2K1, MAPK3, KRAS, EGFR, ITPR1, SOS1, HRAS	229	88	6910	4.80052	0.000891576	1.20536e-05	0.0063698
KEGG_PATHWAY	hsa04932:Non-alcoholic fatty liver disease (NAFLD)	18	6	8.53909e-06	P60953, P49841, P48736, P35568, Q16584, P63000, P19438, Q9Y4H2, P27986, O00329, Q99683, P42338, P42336, P45984, P06213, O00459, P01137, P45983	CDC42, GSK3B, PIK3CG, IRS1, MAP3K11, RAC1, TNFRSF1A, IRS2, PIK3R1, PIK3CD, MAP3K5, PIK3CB, PIK3CA, MAPK9, INSR, PIK3R2, TGFB1, MAPK8	229	151	6910	3.59698	0.00145913	1.9469e-05	0.0104274
KEGG_PATHWAY	hsa04152:AMPK signaling pathway	16	5.33333	1.0059e-05	Q96EB6, Q66LE6, P48736, P35568, Q15717, Q9Y4H2, O43318, P08069, P27986, O00329, P42338, P42336, O14654, Q00005, P06213, O00459	SIRT1, PPP2R2D, PIK3CG, IRS1, ELAVL1, IRS2, MAP3K7, IGF1R, PIK3R1, PIK3CD, PIK3CB, PIK3CA, IRS4, PPP2R2B, INSR, PIK3R2	229	122	6910	3.95733	0.00171862	2.26327e-05	0.0122833
KEGG_PATHWAY	hsa04923:Regulation of lipolysis in adipocytes	11	3.66667	1.17912e-05	Q9Y4H2, P27986, P16473, O00329, P42338, P42336, O14654, P48736, P06213, O00459, P35568	IRS2, PIK3R1, TSHR, PIK3CD, PIK3CB, PIK3CA, IRS4, PIK3CG, INSR, PIK3R2, IRS1	229	56	6910	5.92717	0.00201428	2.61855e-05	0.0143984
KEGG_PATHWAY	hsa04110:Cell cycle	16	5.33333	1.22893e-05	O14757, Q09472, Q92769, P49841, P49918, P00519, P84022, P61812, Q13547, P14635, Q15796, P62258, Q13485, P10600, P01137, P63104	CHEK1, EP300, HDAC2, GSK3B, CDKN1C, ABL1, SMAD3, TGFB2, HDAC1, CCNB1, SMAD2, YWHAE, SMAD4, TGFB3, TGFB1, YWHAZ	229	124	6910	3.89351	0.00209927	2.69417e-05	0.0150065
KEGG_PATHWAY	hsa04750:Inflammatory mediator regulation of TRP channels	14	4.66667	1.74231e-05	P27986, O00329, P12931, P42338, P16885, P42336, P45984, P48736, P04629, P19174, Q16539, O00459, Q14643, P45983	PIK3R1, PIK3CD, SRC, PIK3CB, PLCG2, PIK3CA, MAPK9, PIK3CG, NTRK1, PLCG1, MAPK14, PIK3R2, ITPR1, MAPK8	229	98	6910	4.31067	0.00297495	3.7713e-05	0.0212749
KEGG_PATHWAY	hsa05146:Amoebiasis	14	4.66667	4.08317e-05	Q658W2, P48736, P61812, P08123, P27986, O00329, O15230, P42338, Q05397, P42336, P10600, P11047, O00459, O60603, P01137	DKFZp666O0110, PIK3CG, TGFB2, COL1A2, PIK3R1, PIK3CD, LAMA5, PIK3CB, PTK2, PIK3CA, TGFB3, LAMC1, PIK3R2, TLR2, TGFB1	229	106	6910	3.98533	0.00695804	8.72757e-05	0.0498519
KEGG_PATHWAY	hsa04725:Cholinergic synapse	14	4.66667	6.65824e-05	P48736, P27361, Q02750, Q14643, P27986, O00329, O60674, P42338, P42336, P28482, P06241, O00459, P01116, P01112	PIK3CG, MAPK3, MAP2K1, ITPR1, PIK3R1, PIK3CD, JAK2, PIK3CB, PIK3CA, MAPK1, FYN, PIK3R2, KRAS, HRAS	229	111	6910	3.80581	0.0113214	0.000140558	0.0812795
KEGG_PATHWAY	hsa05222:Small cell lung cancer	12	4	9.82565e-05	Q9BUZ4, P27986, O00329, O15230, P05556, Q658W2, Q05397, P42338, P42336, P48736, P11047, O00459, Q9Y4K3	TRAF4, PIK3R1, PIK3CD, LAMA5, ITGB1, DKFZp666O0110, PTK2, PIK3CB, PIK3CA, PIK3CG, LAMC1, PIK3R2, TRAF6	229	85	6910	4.25995	0.0166623	0.00020489	0.119924
KEGG_PATHWAY	hsa04720:Long-term potentiation	10	3.33333	0.000284417	Q09472, P28482, Q05586, P27361, Q02750, P01116, Q13224, P10398, Q14643, P01112	EP300, MAPK1, GRIN1, MAPK3, MAP2K1, KRAS, GRIN2B, ARAF, ITPR1, HRAS	229	66	6910	4.57192	0.0474781	0.000585878	0.346774
KEGG_PATHWAY	hsa04022:cGMP-PKG signaling pathway	16	5.33333	0.000358669	P43694, P48736, Q02750, P27361, Q14643, P35568, Q9Y4H2, P27986, O00329, P42338, P42336, O75116, O14654, P28482, O00459, P06213	GATA4, PIK3CG, MAP2K1, MAPK3, ITPR1, IRS1, IRS2, PIK3R1, PIK3CD, PIK3CB, PIK3CA, ROCK2, IRS4, MAPK1, PIK3R2, INSR	229	166	6910	2.9084	0.0594998	0.000730012	0.437124
KEGG_PATHWAY	hsa04916:Melanogenesis	12	4	0.00042234	P10721, Q14332, Q09472, P49841, Q13467, P28482, P41221, P27361, Q02750, P01116, P35222, P01112	KIT, FZD2, EP300, GSK3B, FZD5, MAPK1, WNT5A, MAPK3, MAP2K1, KRAS, CTNNB1, HRAS	229	100	6910	3.62096	0.0696881	0.000849467	0.514538
KEGG_PATHWAY	hsa04150:mTOR signaling pathway	9	3	0.000572898	P27986, O00329, P42338, P42336, P28482, P48736, P27361, O00459, P35568	PIK3R1, PIK3CD, PIK3CB, PIK3CA, MAPK1, PIK3CG, MAPK3, PIK3R2, IRS1	229	58	6910	4.68228	0.0933453	0.00113881	0.697376
KEGG_PATHWAY	hsa04310:Wnt signaling pathway	14	4.66667	0.000595009	Q09472, P49841, P49768, P41221, P35222, P63000, O43318, Q14332, P15153, Q13485, Q13467, O75116, P45984, P45983	EP300, GSK3B, PSEN1, WNT5A, CTNNB1, RAC1, MAP3K7, FZD2, RAC2, SMAD4, FZD5, ROCK2, MAPK9, MAPK8	229	138	6910	3.0612	0.096769	0.00116917	0.724202
KEGG_PATHWAY	hsa04921:Oxytocin signaling pathway	15	5	0.000685258	P12931, P48736, P27361, Q02750, Q14643, P27986, O00329, P42338, P42336, O75116, P28482, O00459, P01116, P00533, P01112	SRC, PIK3CG, MAPK3, MAP2K1, ITPR1, PIK3R1, PIK3CD, PIK3CB, PIK3CA, ROCK2, MAPK1, PIK3R2, KRAS, EGFR, HRAS	229	158	6910	2.86468	0.11061	0.00133115	0.833624
KEGG_PATHWAY	hsa05152:Tuberculosis	16	5.33333	0.000709391	P23458, P42224, Q09472, P12931, P27361, P61812, P19438, O60674, P45984, P10600, P28482, O60603, Q16539, Q9Y4K3, P01137, P45983	JAK1, STAT1, EP300, SRC, MAPK3, TGFB2, TNFRSF1A, JAK2, MAPK9, TGFB3, MAPK1, TLR2, MAPK14, TRAF6, TGFB1, MAPK8	229	177	6910	2.72765	0.114275	0.00136254	0.862866
KEGG_PATHWAY	hsa04730:Long-term depression	9	3	0.000722617	P08069, P28482, P27361, Q02750, P01116, P10398, Q14643, P01112, P07948	IGF1R, MAPK1, MAPK3, MAP2K1, KRAS, ARAF, ITPR1, HRAS, LYN	229	60	6910	4.5262	0.116278	0.00137253	0.878888
KEGG_PATHWAY	hsa04210:Apoptosis	9	3	0.000902358	P19438, P27986, O00329, P32927, P42338, P42336, P48736, P04629, O00459	TNFRSF1A, PIK3R1, PIK3CD, CSF2RB, PIK3CB, PIK3CA, PIK3CG, NTRK1, PIK3R2	229	62	6910	4.38019	0.143048	0.00169497	1.09639
KEGG_PATHWAY	hsa05168:Herpes simplex infection	16	5.33333	0.00100169	P42224, P23458, Q09472, P29692, P17181, P19438, O43318, O60674, P29597, Q06124, P45984, Q9UER7, O60603, Q9Y4K3, P29590, P45983	STAT1, JAK1, EP300, EEF1D, IFNAR1, TNFRSF1A, MAP3K7, JAK2, TYK2, PTPN11, MAPK9, DAXX, TLR2, TRAF6, PML, MAPK8	229	183	6910	2.63822	0.157495	0.00186104	1.21641
KEGG_PATHWAY	hsa04070:Phosphatidylinositol signaling system	11	3.66667	0.00138178	P27986, Q92835, Q9P212, O00329, P42338, P16885, P42336, P48736, P19174, O00459, Q14643	PIK3R1, INPP5D, PLCE1, PIK3CD, PIK3CB, PLCG2, PIK3CA, PIK3CG, PLCG1, PIK3R2, ITPR1	229	98	6910	3.38695	0.210573	0.00253922	1.67441
KEGG_PATHWAY	hsa04530:Tight junction	13	4.33333	0.00181284	Q66LE6, Q16625, P60953, P12931, Q9NPB6, P10301, Q00005, P35221, P01116, P35222, P01112, Q8TEW0, Q05513	PPP2R2D, OCLN, CDC42, SRC, PARD6A, RRAS, PPP2R2B, CTNNA1, KRAS, CTNNB1, HRAS, PARD3, PRKCZ	229	137	6910	2.86329	0.266756	0.00329538	2.19147
KEGG_PATHWAY	hsa04920:Adipocytokine signaling pathway	9	3	0.00200986	Q9Y4H2, P19438, O60674, Q06124, O14654, P45984, P35568, P40763, P45983	IRS2, TNFRSF1A, JAK2, PTPN11, IRS4, MAPK9, IRS1, STAT3, MAPK8	229	70	6910	3.8796	0.291094	0.00361484	2.42696
KEGG_PATHWAY	hsa04621:NOD-like receptor signaling pathway	8	2.66667	0.00204364	O43318, P07900, P28482, P45984, P27361, Q16539, Q9Y4K3, P45983	MAP3K7, HSP90AA1, MAPK1, MAPK9, MAPK3, MAPK14, TRAF6, MAPK8	229	55	6910	4.38904	0.295185	0.00363733	2.46728
KEGG_PATHWAY	hsa05034:Alcoholism	15	5	0.00206031	Q92769, Q05586, P27361, Q02750, P10398, Q07889, Q13547, Q16620, P62993, P28482, Q07890, Q13224, P01116, P29353, P01112	HDAC2, GRIN1, MAPK3, MAP2K1, ARAF, SOS1, HDAC1, NTRK2, GRB2, MAPK1, SOS2, GRIN2B, KRAS, SHC1, HRAS	229	177	6910	2.55718	0.297195	0.00362923	2.48717
KEGG_PATHWAY	hsa05020:Prion diseases	6	2	0.0041742	P28482, P13591, P06241, P27361, P11047, Q02750	MAPK1, NCAM1, FYN, MAPK3, LAMC1, MAP2K1	229	33	6910	5.4863	0.510946	0.00727222	4.97989
KEGG_PATHWAY	hsa05321:Inflammatory bowel disease (IBD)	8	2.66667	0.00487075	Q15796, P42224, P10600, O60603, P61812, P84022, P01137, P40763	SMAD2, STAT1, TGFB3, TLR2, TGFB2, SMAD3, TGFB1, STAT3	229	64	6910	3.77183	0.566096	0.0083982	5.78836
KEGG_PATHWAY	hsa05014:Amyotrophic lateral sclerosis (ALS)	7	2.33333	0.00570105	P19438, Q99683, Q05586, Q13224, Q16539, Q9UER7, P63000	TNFRSF1A, MAP3K5, GRIN1, GRIN2B, MAPK14, DAXX, RAC1	229	50	6910	4.22445	0.623813	0.00972906	6.74383
KEGG_PATHWAY	hsa04640:Hematopoietic cell lineage	9	3	0.00671975	P10721, P09603, P36888, P07333, P19235, P15391, P16070, P20273, P05106	KIT, CSF1, FLT3, CSF1R, EPOR, CD19, CD44, CD22, ITGB3	229	85	6910	3.19497	0.684298	0.0113505	7.90394
KEGG_PATHWAY	hsa04064:NF-kappa B signaling pathway	9	3	0.00771455	P19438, O43318, P06239, P43403, P16885, P19174, O43561, Q9Y4K3, P07948	TNFRSF1A, MAP3K7, LCK, ZAP70, PLCG2, PLCG1, LAT, TRAF6, LYN	229	87	6910	3.12152	0.734012	0.0128994	9.02402
KEGG_PATHWAY	hsa00562:Inositol phosphate metabolism	8	2.66667	0.00858938	Q92835, Q9P212, O00329, P42338, P16885, P42336, P48736, P19174	INPP5D, PLCE1, PIK3CD, PIK3CB, PLCG2, PIK3CA, PIK3CG, PLCG1	229	71	6910	3.39996	0.771251	0.0142196	9.99868
KEGG_PATHWAY	hsa05416:Viral myocarditis	7	2.33333	0.0107607	P42684, P15153, P06241, P00519, P78344, Q03135, P63000	ABL2, RAC2, FYN, ABL1, EIF4G2, CAV1, RAC1	229	57	6910	3.70566	0.842772	0.0176317	12.3765
KEGG_PATHWAY	hsa04973:Carbohydrate digestion and absorption	6	2	0.0117737	P27986, O00329, P42338, P42336, P48736, O00459	PIK3R1, PIK3CD, PIK3CB, PIK3CA, PIK3CG, PIK3R2	229	42	6910	4.31067	0.86804	0.0191033	13.466
KEGG_PATHWAY	hsa04330:Notch signaling pathway	6	2	0.020222	Q13547, P46531, Q09472, Q92769, P49768, Q06330	HDAC1, NOTCH1, EP300, HDAC2, PSEN1, RBPJ	229	48	6910	3.77183	0.969603	0.0324196	22.0795
KEGG_PATHWAY	hsa05144:Malaria	6	2	0.0219341	P08581, P10600, P16284, O60603, P61812, P01137	MET, TGFB3, PECAM1, TLR2, TGFB2, TGFB1	229	49	6910	3.69486	0.97746	0.034823	23.7261
KEGG_PATHWAY	hsa04261:Adrenergic signaling in cardiomyocytes	11	3.66667	0.0222279	Q66LE6, P27986, O00329, P42338, P42336, P28482, P48736, Q00005, P27361, Q16539, O00459	PPP2R2D, PIK3R1, PIK3CD, PIK3CB, PIK3CA, MAPK1, PIK3CG, PPP2R2B, MAPK3, MAPK14, PIK3R2	229	146	6910	2.27343	0.978589	0.0349652	24.0053
KEGG_PATHWAY	hsa05202:Transcriptional misregulation in cancer	12	4	0.0228196	Q13547, P08069, P36888, P37173, P07333, Q658W2, Q05397, Q92769, P08581, P04629, P17948, P08047, P29590	HDAC1, IGF1R, FLT3, TGFBR2, CSF1R, DKFZp666O0110, PTK2, HDAC2, MET, NTRK1, FLT1, SP1, PML	229	168	6910	2.15533	0.980694	0.0355665	24.5651
KEGG_PATHWAY	hsa04512:ECM-receptor interaction	8	2.66667	0.0242972	O15230, P05556, P53708, P11047, P16070, P98160, P05106, P08123	LAMA5, ITGB1, ITGA8, LAMC1, CD44, HSPG2, ITGB3, COL1A2	229	87	6910	2.77468	0.985096	0.0375157	25.9463
KEGG_PATHWAY	hsa05323:Rheumatoid arthritis	8	2.66667	0.0256839	Q02763, P09603, P10600, P16410, P17948, O60603, P61812, P01137	TEK, CSF1, TGFB3, CTLA4, FLT1, TLR2, TGFB2, TGFB1	229	88	6910	2.74315	0.988314	0.0392913	27.2213
KEGG_PATHWAY	hsa05217:Basal cell carcinoma	6	2	0.0341791	Q14332, P49841, Q13467, P41221, P12644, P35222	FZD2, GSK3B, FZD5, WNT5A, BMP4, CTNNB1	229	55	6910	3.29178	0.997386	0.0517118	34.6029
KEGG_PATHWAY	hsa05133:Pertussis	7	2.33333	0.036743	P05556, P28482, P45984, P27361, Q16539, Q9Y4K3, P45983	ITGB1, MAPK1, MAPK9, MAPK3, MAPK14, TRAF6, MAPK8	229	75	6910	2.8163	0.998341	0.0550748	36.6917
KEGG_PATHWAY	hsa04514:Cell adhesion molecules (CAMs)	10	3.33333	0.0447647	P12830, Q16625, P05556, P33151, P53708, P19022, P16284, P16410, P13591, P20273	CDH1, OCLN, ITGB1, CDH5, ITGA8, CDH2, PECAM1, CTLA4, NCAM1, CD22	229	142	6910	2.12498	0.999603	0.0663899	42.8377
KEGG_PATHWAY	hsa04114:Oocyte meiosis	8	2.66667	0.0681017	P10275, P08069, P62258, P28482, P27361, Q02750, Q14643, P63104	AR, IGF1R, YWHAE, MAPK1, MAPK3, MAP2K1, ITPR1, YWHAZ	229	109	6910	2.21465	0.999994	0.0995652	57.7399
KEGG_PATHWAY	hsa04020:Calcium signaling pathway	11	3.66667	0.0715844	Q9P212, P09619, P16885, P04626, Q14289, P16234, Q05586, P19174, P21860, Q14643, P00533	PLCE1, PDGFRB, PLCG2, ERBB2, PTK2B, PDGFRA, GRIN1, PLCG1, ERBB3, ITPR1, EGFR	229	179	6910	1.85431	0.999997	0.103711	59.6286
KEGG_PATHWAY	hsa04726:Serotonergic synapse	8	2.66667	0.0735474	P28482, P27361, Q02750, P01116, P05067, P10398, Q14643, P01112	MAPK1, MAPK3, MAP2K1, KRAS, APP, ARAF, ITPR1, HRAS	229	111	6910	2.17475	0.999998	0.105643	60.6588
KEGG_PATHWAY	hsa05412:Arrhythmogenic right ventricular cardiomyopathy (ARVC)	6	2	0.0844095	P05556, P53708, P19022, P35221, P35222, P05106	ITGB1, ITGA8, CDH2, CTNNA1, CTNNB1, ITGB3	229	71	6910	2.54997	1	0.119966	65.9357
